# Supplementary material for: A set of SSR markers to characterize genetic diversity in all Viburnum species
Source: Sci Rep. 2023 Apr 1;13:5343. doi: 10.1038/s41598-023-31878-0 (PMC10067831; doi:10.1038/s41598-023-31878-0)
Supplement: Supplementary file 1 — Supplementary Information. [file 41598_2023_31878_MOESM1_ESM.xlsx]

## Sheet: Table S1
Supplementary Table 1. Classification and sources of plant materials used in this study.
Subclade	Species	Cultivar or variety (if applicable)	Location	Voucher #	Year
Lobata	acerifolium		The Morton Arboretum	234-82	1982
			The Morton Arboretum	702-2000*1	2000
			U.S. National Arboretum	82648	2013
Sambucina	beccarii		Yale Peabody Museum	YU.100207	2011
			Yale Peabody Museum	YU.100211	2011
			Yale Peabody Museum	YU.100220	2011
Succotinus	betulifolium		The Morton Arboretum	855-2005*2	2005
			U.S. National Arboretum	67777-J	1996
			Herbarium of the Arnold Arboretum	275755	2007
Mollotinus	bracteatum		Spring Grove Cemetery and Arboretum	141	N/A
			Arnold Arboretum	229-98*A	1998
			Arnold Arboretum	1067-87*A	1987
Lantana	carlesii	‘Cayuga'	Spring Grove Cemetery and Arboretum	NG	N/A
			Spring Grove Cemetery and Arboretum	87	N/A
			The Morton Arboretum	532-62*1	1962
		var. bitchiuense	Mt. Airy Arboretum	201404053 6249	2014
			Mt. Airy Arboretum	1952 766	1952
		‘Cayuga'	Mt. Airy Arboretum	199206157 3582	1992
		‘Summer Hill'	Mt. Airy Arboretum	201004035 5944	2010
			The Morton Arboretum	720-46*1	1946
			The Morton Arboretum	912-73*1	1973
		‘Prairie Rose'	JC Raulston Arboretum	160904	2016
			U.S. National Arboretum	61-H	1938
			U.S. National Arboretum	78299	2009
		‘Diana'	U.S. National Arboretum	79946-H	2011
		‘Compactum'	U.S. National Arboretum	76904	2007
Lentago	cassinoides		The Morton Arboretum	224-94*3	1994
		‘J.N. Select'	The Morton Arboretum	535-2010*1	2010
		‘Lil Ditty'	Mt. Airy Arboretum	201803022 6522	2018
			Morris Arboretum	2000-337*B	2000
	clemensiae		Herbarium of the Arnold Arboretum	No. 30356	1932
			Herbarium of the Arnold Arboretum	No. 31500 = 31491	1933
Coriacea	coriaceum		U.S. National Arboretum Herbarium	NA0026928	1978
			University of Tennessee Herbarium	N/A	1983
			Carnegie Museum of Natural History Herbarium	CM256182	1966
Orienotinus	costaricanum		U.S. National Arboretum Herbarium	NA 0133740	1974
			U.S. National Arboretum Herbarium	NA 0133741	1976
			U.S. National Arboretum Herbarium	NA 0133742	1972
Coriacea	cylindricum		Arnold Arboretum	747-2016*D	2016
			University of Washington Botanical Garden	118-09	N/A
			Morris Arboretum	2016-214*#	2016
Tinus	davidii		University of Washington Botanical Garden	324-71	N/A
			U.S. National Arboretum Herbarium	NA0107012	1937
			U.S. National Arboretum Herbarium	NA0107011	1937
Oreinotinus	dentatum		The Morton Arboretum	119-98*1	1998
			Spring Grove Cemetery and Arboretum	7A	N/A
		‘Blue Muffin'	Mt. Airy Arboretum	200312112 5471	2003
Succotinus	dilatatum		The Morton Arboretum	49-86*2	1986
			Spring Grove Cemetery and Arboretum	MB	N/A
			Mt. Airy Arboretum	1938 805	1938
Mollotinus	ellipticum		The Morton Arboretum	33-60*1	1960
			University of Washington Botanical Garden	527-61	N/A
			Gray Herbarium	386453	1981
Solenotinus	farreri		The Morton Arboretum	398-83*1	1983
		‘Nanum’	Arnold Arboretum	293-2003*C	2003
			U.S. National Arboretum Herbarium	NA0111163	1985
Pseudotinus	furcatum		Arnold Arboretum	11-98*A	1998
			JC Raulston Arboretum	110961	2013
			University of Tennessee Herbarium	N/A	1990
Oreinotinus	hartwegii		U.S. National Arboretum Herbarium	NA0133731	1995
			U.S. National Arboretum Herbarium	NA0133732	1998
			U.S. National Arboretum Herbarium	NA0133733	1989
Sambucina	inopinatum		U.S. National Arboretum Herbarium	NA0133730	1976
Lobata	kansuense		Herbarium of the Arnold Arboretum	No. 27348	1997
			Herbarium of the Arnold Arboretum	289806	2005
			Herbarium of the Arnold Arboretum	No. 27417	1997
Pseudotinus	lantanoides	aka alnifolium	Arnold Arboretum	438-2011*B	2011
		aka alnifolium	Arnold Arboretum	681-2016*B	2016
			Herbarium of the Arnold Arboretum	721669	1983
			Herbarium of the Arnold Arboretum	960443	2015
Punctata	lepidotulum		U.S. National Arboretum Herbarium	NA0107013	1934
			U.S. National Arboretum Herbarium	NA0107014	1934
Lutescentia	lutescens		Yale Peabody Museum	YU.100177	2011
			Yale Peabody Museum	YU.100180	2011
			Yale Peabody Museum	YU.100205	2014
Lantana	macrocephalum		Spring Grove Cemetery and Arboretum	ARCH	N/A
			Mt. Airy Arboretum	1950 794	1950
			U.S. National Arboretum	67343-HJ	1984
			U.S. National Arboretum	49597-H	1980
Mollotinus	molle		The Morton Arboretum	488-85*1	1985
			The Morton Arboretum	596-2001*1	2001
			U.S. National Arboretum Herbarium	NA0115499	2012
			U.S. National Arboretum Herbarium	NA0088717	2010
			U.S. National Arboretum Herbarium	NA0088713	2010
Solenotinus	odoratissimum		University of Washington Botanical Garden	1404-56	N/A
			Yale Peabody Museum	YU.100880	2013
		var. awabuki 'Chindo'	U.S. National Arboretum	56506H	1985
			U.S. National Arboretum Herbarium	NA0107026	1971
			U.S. National Arboretum Herbarium	NA0107025	1965
			U.S. National Arboretum Herbarium	NA0107024	1966
Opulus	opulus	var. americanum 'Compactum'	The Morton Arboretum	374-76*1	1976
		var. opulus	The Morton Arboretum	163-99*2	2002
		‘Notcutt'	Spring Grove Cemetery and Arboretum	27A	N/A
		‘Roseum'	Spring Grove Cemetery and Arboretum	80	N/A
		‘Nanum'	Mt. Airy Arboretum	199206148 3573	1992
		‘Notcutts'	Mt. Airy Arboretum	195604 759	1956
			University of Washington Botanical Garden	376-89-A	N/A
			University of Washington Botanical Garden	952-41	N/A
			University of Washington Botanical Garden	X-137	N/A
		‘Xanthocarpum'	University of Washington Botanical Garden	95-46	N/A
		‘Roseum'	Morris Arboretum	2009-047*A	2009
		‘Aureum'	Morris Arboretum	1983-028*B	1983
		‘Roseum'	JC Raulston Arboretum	970288	1997
		var. caluescens	JC Raulston Arboretum	N/A	N/A
			U.S. National Arboretum	74961-H	2012
		var. americanum	U.S. National Arboretum	41717	1977
		var. opulus	U.S. National Arboretum	66971	1974
			U.S. National Arboretum	73649	2003
Lobata	orientale		The Morton Arboretum	235-72*1	1972
			JC Raulston Arboretum	80255	2012
			U.S. National Arboretum Herbarium	NA0107015	1964
Lutescentia	plicatum	‘Lanarth'	The Morton Arboretum	338-2006*1	2006
			The Morton Arboretum	370-76*1	1976
		‘Mariesii'	Spring Grove Cemetery and Arboretum	126	N/A
		‘Pink Beauty'	Spring Grove Cemetery and Arboretum	65	N/A
		‘Popcorn'	Spring Grove Cemetery and Arboretum	121	N/A
		‘Shasta'	Spring Grove Cemetery and Arboretum	55	N/A
			Spring Grove Cemetery and Arboretum	53	N/A
			Spring Grove Cemetery and Arboretum	SGFH	N/A
		f. tomentosum 'Summer Snowflake'	Mt. Airy Arboretum	201108058 6056	2011
Lutescentia	plicatum	‘Newzam' Newport TM	Mt. Airy Arboretum	198205 719	1982
		‘Pink Sensation'	Mt. Airy Arboretum	201304021 6148	2013
			Mt. Airy Arboretum	194011 729	1940
		f. tomentosum 'Fireworks'	Mt. Airy Arboretum	200010057 5244	2000
		f. tomentosum 'Mariesii'	Mt. Airy Arboretum	1957 792	1957
		‘Mary Milton'	JC Raulston Arboretum	30523	2005
Tinus	propinquum		University of Washington Botanical Garden	136-67-A	N/A
			JC Raulston Arboretum	N/A	N/A
			U.S. National Arboretum	49604-J	1980
Lentago	prunifolium		The Morton Arboretum	532-81*5	1981
			Spring Grove Cemetery and Arboretum	143	N/A
			Mt. Airy Arboretum	764	1938
Punctata	punctatum		Yale Peabody Museum	YU.100198	2011
			Yale Peabody Museum	YU.100202	2011
			Yale Peabody Museum	YU.101617	2015
Oreinotinus	recognitum		Arnold Arboretum	633-93*A	1993
			Arnold Arboretum	39-68*C	1968
			Arnold Arboretum	19-60*A	1960
Lentago	rufidulum		The Morton Arboretum	698-2000*1	2000
			Eliza Gate Park	N/A	2020
			Eliza Gate Park	N/A	2020
Sambucina	sambucinum	var. tomentosum	A.C. Moore Herbarium	USCH0068027	2013
Opulus	sargentii		The Morton Arboretum	174-2003*1	2003
			The Morton Arboretum	363-81*7	1981
			The Morton Arboretum	361-93*1	1993
Lantana	schensianum		The Morton Arboretum	310-2002*1	2002
			The Morton Arboretum	277-2002*2	2002
			The Morton Arboretum	431-84*1	1984
Succotinus	setigerum		Spring Grove Cemetery and Arboretum	136	N/A
			JC Raulston Arboretum	N/A	N/A
			University of Tennessee Herbarium	8516	1986
Solenotinus	sieboldii	‘Seneca'	Spring Grove Cemetery and Arboretum	134	N/A
			Mt. Airy Arboretum	779	1966
Solenotinus	sieboldii		University of Washington Botanical Garden	117-95-A	N/A
Pseudotinus	sympodiale		Yale Peabody Museum	YU.100868	2013
			Yale Peabody Museum	YU.101545	2015
			U.S. National Arboretum Herbarium	NA0019385	1980
			U.S. National Arboretum Herbarium	NA0020487	1987
			U.S. National Arboretum Herbarium	NA0030171	1995
Urceolata	taiwanianum		U.S. National Arboretum Herbarium	NA0107016	1977
			U.S. National Arboretum Herbarium	NA0107017	1971
			U.S. National Arboretum Herbarium	NA0044607	1964
			U.S. National Arboretum Herbarium	NA0018904	1978
Sambucina	ternatum		U.S. National Arboretum Herbarium	NA0133729	1986
Tinus	tinus	‘Lucidum'	University of Washington Botanical Garden	250-41	N/A
		‘Pink Prelude'	University of Washington Botanical Garden	423-90	N/A
		‘Purpureum'	University of Washington Botanical Garden	50-10	N/A
		‘Spring Bouquet'	University of Washington Botanical Garden	229-89	N/A
		‘Anui'	JC Raulston Arboretum	N/A	N/A
			Carnegie Museum of Natural History Herbarium	CM317215	1981
			Carnegie Museum of Natural History Herbarium	CM317130	1985
			A.C. Moore Herbarium	USCH0001011	1999
			A.C. Moore Herbarium	USCH0001012	1993
Oreinotinus	tinoides		U.S. National Arboretum Herbarium	NA0133734	1938
			U.S. National Arboretum Herbarium	NA0133735	1972
			U.S. National Arboretum Herbarium	NA0133736	1978
Opulus	trilobum	‘Wentworth'	Spring Grove Cemetery and Arboretum	77	N/A
		‘Compactum'	Spring Grove Cemetery and Arboretum	126	N/A
			Gray Herbarium	691486	1986
Oreinotinus	triphyllum		U.S. National Arboretum Herbarium	NA0133737	1976
			U.S. National Arboretum Herbarium	NA0133738	1971
Oreinotinus	triphyllum		U.S. National Arboretum Herbarium	NA0133739	1935
Urceolata	urceolatum		U.S. National Arboretum Herbarium	NA0107019	1980
			U.S. National Arboretum Herbarium	NA0107018	1980
			Herbarium of the Arnold Arboretum	No. 1664	1992
			Herbarium of the Arnold Arboretum	No. 22673	1980
	Species unknown		U.S. National Arboretum	69941-009	1999
Species outside of Viburnum genus
Genus	Species
Adoxa	moschatellina		U.S. National Arboretum Herbarium	NA0107020	1975
(Viburnaceae)			U.S. National Arboretum Herbarium	NA0107021	1970
			U.S. National Arboretum Herbarium	NA0107022	1953
			U.S. National Arboretum Herbarium	NA0107023	1981
			U.S. National Arboretum Herbarium	NA0107034	1936
			U.S. National Arboretum Herbarium	NA0107033	1962
			University of Tennessee Herbarium	TENN-V-0207068	1940
			University of Tennessee Herbarium	8526	1967
Sambucus	nigra		Morris Arboretum	2017-164*B	2017
(Viburnaceae)			Gray Herbarium	2183123	1980
			Herbarium of the Arnold Arboretum	2183118	1950
Sambucus	canadensis		Morris Arboretum	2015-234*A	2015
(Viburnaceae)			Morris Arboretum	2013-064*A	2013
			Morris Arboretum	2015-235*D	2015
Lonicera	japonica		35.79960 -83.98924 Knoxville, TN, USA	N/A	2021
(Caprifoliaceae)			Alcoa, TN, USA	N/A	2021
			Alcoa, TN, USA	N/A	2021
	maackii		35.595568 -83.95054 Knoxville, TN, USA	N/A	2021
			35.94897 -83.96618 Knoxville, TN, USA	N/A	2021
			35.94610 -83.97355 Knoxville, TN, USA	N/A	2021
			35.94491 -83.43636 Knoxville, TN, USA	N/A	2021
			35.94242 -83.98024 Knoxville, TN, USA	N/A	2021
			35.96379 -83.90616 Knoxville, TN, USA	N/A	2021
			35.94223 -83.48024 Knoxville, TN, USA	N/A	2021
			35.96901 -83.90078 Knoxville, TN, USA	N/A	2021
			35.94879 -83.93899 Knoxville, TN, USA	N/A	2021
			35.94850 -83.96618 Knoxville, TN, USA	N/A	2021
			35.95369 -83.95228 Knoxville, TN, USA	N/A	2021
			35.96428 -83.90237 Knoxville, TN, USA	N/A	2021
			35.96087 -83.91176 Knoxville, TN, USA	N/A	2021
			35.95480 -83.91863 Knoxville, TN, USA	N/A	2021
			35.95493 -83.94746 Knoxville, TN, USA	N/A	2021
	sp. Unknown		35.9228279 -84.0743626 Knoxville, TN, USA	N/A	2020
			35.89139 -80.03530 Knoxville, TN, USA	N/A	2020
			35.9236438 -83.9867616 Knoxville, TN, USA	N/A	2020
			35.9183297 -83.9853310 Knoxville, TN, USA	N/A	2020
			35.9174312 -83.9915480 Knoxville, TN, USA	N/A	2020
Weigela (Caprifoliaceae)		‘Spilled Wine’	Pope’s Greenhouse Knoxville, TN, USA	N/A	2021

## Sheet: Table S2
Supplementary Table 2. Characteristics of 49 SSR markers used in this study
Locus	GenBank #	Primer sequences (5’-3’)	Repeat motif	Allele size range (bp)
VDc003	HQ997898	F: TGGCTCAGATGCATTGAAGAATAG	[CA]12	105-143
		R: GCTGCATGCATCTTCAAATAGG
VD004	HQ997899	F: GCTGCATGCATCTTCAAATAGG	[AC]16	108–156
		R: ATATCTCGAGGGAGACTGCAACAG
VD005	HQ997900	F: TTTTAAAACTTTGCACCCTTGCAC	[CA]7	115–178
		R: AGAATAAAGTCCAGCTCCCTGACC
VD006	HQ997901	F: ATAACCATATGCGTGTGTATGTTGG	[GT]8	137–141
		R: GACGTTGCAGGAGCTTCTTATCTC
VD009	HQ997902	F: GTTTGGGACATGTTCAGTTCTTCC	[TG]12	116–163
		R: AATGTCAGCAAATCAAAATCCAAAC
VD012	HQ997903	F: TCGACTCTACATTCACTACCCTCC	[AC]16	128–174
		R: CATACGGGTATACGCACACATGC
VD014	HQ997904	F: GCAAACCAAACCACACAAACAC	[CT]6[CA]7	142–204
		R: ATCTAGGTCGGCTGCTACTGATTG
VD016	HQ997905	F: TACCCCTCACAAACACAAACACTG	[AC]12	71–129
		R: AACAATAATGGTGTGGGGTGTTG
VD017	HQ997906	F: ACCAACCCAATTGCTCAATATCAC	[AC]6	165–170
		R: GGTTGTCCGCCAGAAGTAGTAGTG
VD018	HQ997907	F: CTTGCTCGATTTCCCTTATTTGTC	[CA]16	93–112
		R: ATCTCAAGCAAGTCTCACTCCCTC
VD019	HQ997908	F: AAAGTTGCAAATTACACGCTGATG	[TG]16	125–167
		R: TACCTCCAATTTCACGGTTCTCTC
VF20d _01	MW326735	F: ACGATAAATGTGTATGCTCGC	[AT]6	203-205
		R: AACCCGGGAAGAAAGGTTACC
VF20_02	MW326736	F: GAACCCTTTGAACACATGGCC	[AC]13	280-300
		R: CCAAGAAGCTTCGAAACTAGTTCC
VF20_03	MW326737	F: AGCAATGTTCTAGGTCAGGGC	[GA]6	177-197
		R: CGATTTGCCCTAATCTTAGCGC
VF20_05	MW326738	F: TGAAATGCAGACTGAAACGC	[AT]7	290-315
		R: GTTTGGTTCACGTCTGGTTGG
VF20_14	MW326739	F: GGTTCACTGTTCATATGAATGATGC	[TC]7	218-245
		R: ATAAAGAAGTGCCACCCGTCC
VF20_17	MW326740	F: GATGGTGCCAACTGATGAAGC	[AT]12	366-385
		R: GACTTCTAGGAGGTTGGTGCC
VF20_20	MW326741	F: AATGCTCAAATTGCTTACGC	[TA]9	116-130
		R: TCTTAGAGCCTTGGATACTCCG
VF20_21	MW326742	F: TAGATGCCTTGTTGTTGTTGC	[TAT]7	176-196
		R: CAAACGTGATTGCTGGATGGG
VF20_22	MW326743	F: TCAATCAGAGCCTTGTTTGTGC	[GTA]6	117-119
		R: ATTGTTTGTTGCAGCTTTGGC
VF20_24	MW326744	F: GGAGGAGATATGAGTGGGTTGG	[TAT]6	358-392
		R: AGATGATGATGATGAGTGTACC
VF20_37	MW326745	F: GTTGACAGCGTTATGAAATTGG	[AAAT]4	390-395
		R: CCATAACCTAGGATCCTTGAGC
VF20_41	MW326746	F: TCAGGTTGGCTCATGATACCG	[TCCC]4	391-394
		R: ATGGAACCACTACAACCAACC
VF20_43	MW326747	F: TTCACGGTGAGTCAAGGAACC	[TTTA]5	284-314
		R: ATTGAAATGCAAGGGTCGACC
VF20_44	MW326748	F: ATTTGACAACAACCCTACGCG	[TCTT]4	363-376
		R: GGCATGAGTAGGATGAAATGTTGG
VF20_46	MW326749	F: ACATGCTTTGCACATGAAGGG	[TTTA]4	150-182
		R: AACAACCCGAACCTGACTTGC
Voree01	KX447798	F: ACCCCCTCTCCTTCTCTGTG	[CT]9	156-174
(H121)f		R: GGAGAGTGTAAGGCTCTACTC
Vore02	KX447799	F: GGCCATTAGAAAAGGTCTTCG	[TA]6[TG]5[TA][TG]5	183–189
(O42)		R: CCACGCGGGAATAATACG
Vore03	KX447800	F: CCACAATGGCTTCCTTTGTAA	[AC]12	200–266
(O91)		R: CCGAAGAATCCATGTTGGAC
Vore04	KX447801	F: GGTAATCGACCACAACACGA	[AC]19	168–186
(O104)		R: ATCTCGAGGGAGACTGCAAC
Vore05	KX447802	F: CTCTCTCCTGTGTCTACCTTGAGC	[AG]14	112–158
(O121)		R: TGGGGGTTGTAATTTCTCCA
Vore06	KX447797	F: GGGCCGAGTTCTTTTAAACC	[GA]16	199–233
(H81)		R: GAAGCGAAATGCACTCAACA
Vore07	KX447804	F: GGTTGAGTGTTGCAGGAAGG	[GT]5	236–244
(TN2)		R: CGACCTTTGGCAATGGACTC
Vore08	KX447805	F: AGTGTGGGTATGAGATGGGC	[TA]5	138–144
(TN3)		R: ACTTACTCACGCTCCACTCG
Vore09	KX447806	F: GCCCTATACCCACCCAATTTC	[AT]6	411–427
(DM1)		R: ATACGAGTCCAAAGGCAGGG
Vore10	KX447809	F: GTTAGCAATGGGGAGCCAAG	[CA]10	140–150
(DN10)		R: GAGTCGATCGCTCAAATAGAGG
Vore11	KX447810	F: CAACTTTGGTGGGTTTGAAAGC	[CT]9	222–238
(DN13)		R: TTCTGCCAATTGATGCATCTTG
Vore12	KX447811	F: TTCTTTCCCTCCCTCTGCAG	[TA]8	108–134
(DN15)		R: CAGAGGCTAGGGTTATGGGC
Vore13	KX447812	F: AACTCTCACCGCTCACCATC	[AG]8	352–380
(DN16)		R: TGGGCTTGAGAGTTCGCTAG
Vore14	KX447813	F: CACTCCATTGCACCTTCACC	[TA]8	240–250
(DN18)		R: TGGTAAGGTGGCATATCGGG
Vore15	KX447814	F: CCTCCAGAGCTTCGCCTC	[CT]8	449
(DN19)		R: TCACCGTAGCTAGAAATGTCAG
Vore16	KX447815	F: GTGCCTTAACAGCCCAGAAG	[AG]7	373–483
(DN22)		R: AGGGCTTGGACTCCGAAATC
VRg004	KC236414	F: CTACCGCACATATGCACCTAC	[TG]6…[TG]7	210–223
		R: TACAGATCGGGAAGGTGTAAGG
VR005	KC236415	F: TGCTTCCATCTCTTTTCTCTCC	[TG]12…[TG]6	113–182
		R: GTGTGTGGCTGTGTTTGTACG
VR008	KC236416	F: CCAAGCCCCATTTTATAAATACC	[GT]15	93–123
		R: CATTCTGCCATTTTATTGAGTCC
VR011	KC236417	F: GCATATGTGCACACACGAGAG	[CA]14	162–245
		R: TATGGATTGGGAAGGTGTTAGG
VR012	KC236418	F: CAAAGTGGGCAGAGAAGTAGC	[TA]7	216–247
		R: CATTGTAGAGCACCACAAATTCC
VR028	KC236419	F: GCTCGTAGCAGGGGTGTGTAT	[CA]5…[AC]8	116–185
		R: CACGCACACTGCACACACT
VR043	KC236420	F: TATGTGAGGATGAAGGTGATGG	[CT]6…[TC]5…[TC]5	213–276
		R: TTACATTCTGGCAGTAGCAACC
a Includes samples that only produced amplicons greater than 50 bp outside of the published expected range or greater than 600 bp b Only includes samples that produced amplicons within 50 bp of the published expect range c Viburnum dilatatum SSR markers were reported in Dean et al. (2011) d Viburnum farreri SSR markers were reported in Hamm et al. (2021) e Oreinotinus SSR markers were reported in…

## Sheet: Table S3
Supplementary Table 3. Allele sizes from cross-amplification of 11 SSR loci from Viburnum dilatatum to 46 Viburnum species and related genera.
Subclade	Species	VD003	VD004	VD005	VD006	VD009	VD012	VD014	VD016	VD017	VD018	VD019
Succotinus	dilatatum	129	100	143:163	123	112	122:126	157	85:92	150	96	121:139
	(2n=18)	97	100:112	144	125	120	124	151:161	63:88	150	96	119:139
		97:105	99	135:164	125	108:119	120:126	158:167	86	150	96	122:131
Expected Size Rangea		105-143	108-156	115-178	137-141	116-163	128-174	142-204	71-129	165-170	93-112	125-167
Sambucina	beccarii	90:94:100:105	105	87:119:131	-	123	89:97	-	72	151	96	-
(ploidy unknown)		88:94:102:105	-	88:117:131	>600	124:129:138	-	-	73	153	98	-
		91:95:101	107	90:115:120	-	125:127	-	-	76	157	102	-
	inopinatum	87	100	-	-	130	-	-	68	-	95:100	-
	sambucinum	93	-	173	-	155:163	128	157	64:107	154	97	134
	ternatum	104	100	122:140	-	123	109:116	136:149	73	151:159:169	98	116:127
Coriacea	coriaceum	99	111	118	-	141	-	129:133	78:89	-	97	136
	(2n=18)	96:118	100	121:138	-	131	-	156	59	151	96	110
		105:111	100:110	121:138	-	144:149	-	147:156	59	150	95	111
	cylindricum	110	135	120	-	133	115	148:160	60	150	96	117
	(2n=18)	110	100	123:143	-	129:134	118	148	61	126:151	97	115
		105:111	135	124	-	136	>600	151:164	63	128:153	99	118
Lobata	acerifolium	140	99	135:148	-	118	84:122	135:156	69:79	150	95	111
	(2n=18)	130	99	140:147	-	118	93:96	137:163	66:86	150	96	110
		125:139	99	135:145	-	118	91:150	137	64	150	96	111
	kansuense	102	99	96:124	-	120	117	155:168	82	151	97	149
	(2n=18)	103:117	100	125	-	119:137	99	160	76	153	99	133:145
		105	103	95:128	-	125	158	167	79:87	157	103	129
	orientale	102	102:121	88:107	-	124	*:>600	132:150	80	138	103	116
	(2n=18)	101	101:122	106:113	-	123	>600	172:183	80	-	102	114
		-	119	-	-	-	-	-	79	156	99	-
Succotinus	betulifolium	104:109	101	110:132	-	135	112	178	76	156	102	116:134
	(2n=18)	105:119	99	133	-	124:133	109:113	175:183	71:85	153	99	116
		103:116	99	132:143	-	123	103:119	160	68:82	152	97	119:134
	setigerum	127:139	101	156	-	121:132	98:121	159:164	71:82	153	98	134:146
	(2n=18)	111	100	147:166	-	136	136	151:165	67:85	153	98	109:120
		110:114	101	153	127	134	123	157	69:88	153	97	118:131
Opulus	opulus	102	108	97:105	-	-	123	170	78	146	103	144
	(2n=18)	102	101:119	105	-	120	>600	167:171	76	-	96	109
		102	101:119	103	-	120	>600	173:179	77	-	97	109
		102	100	105:112	-	121	>600	169	75	-	96	110
		102	100:119	100:105	-	121	>600	171	75	-	96	111
		102	101:119	100:105	-	121	>600	173	76	-	98	112
		102	102:121	106:114	-	124	>600	173:179	79	-	103	116
		101	102:120	106	-	123	>600	173:177	79	-	101	139
		101	100:119	105:112	-	121	>600	175	76	149	100	112
		101	100:119	105:112	-	120	>600	173	76	-	98	111
		101	100:119	100:105	-	120	*:>600	167:174	77	-	97	110
		102	100:119	105:112	-	122	*:>600	167	78	-	96	109
		101	100:119	100:105	-	120	>600	167:174	77	-	96	109
		72	101:109	105	-	122	>600	151	70	131	98	109
		102	100:119	105:112	-	120	>600	169:173	75	-	96	109
		102	105	95:110	-	-	101	149:163	71	141	97	139
		-	-	99:>600	-	-	*:>600	>600	*:>600	-	-	*:>600
		101	101:120	100:105	-	123	>600	169	77	-	100	112
	sargentii	72	108	104:107	-	120	>600	162:*	68	131	98	119
	(2n=18)	79	121:130	105:125	-	122	>600	155:180	66:72	133	102:109	115:126
		69	102:111	89:107	-	126	>600	157:167	78	138	103	123
	trilobum	101	101:119	103	-	122	*	169:175	75	-	98	129
	(2n=18)	95	105	95:106	-	-	111	151	74	141	97	131
		102	105	95:106	-	-	114	153	71:74	-	99	142
Oreinotinus	costaricanum	101	99	129	-	131	-	-	67:72	148	94	124
(GBSSI copies indicate entire subclade is polyploidb)		100	99	*	-	137	-	-	66	148	94:99	130
		101	100	-	-	-	-	-	66:73	148	95:99	129
	hartwegii	-	100	-	-	-	-	-	67	148	99:104	-
	(2n=18 but GBSSI copies indicate polyploid)	100	100	128	-	131:138	-	-	67	147	94	112:134
		100	99	128	-	-	-	-	67	148	95:99	123
	tinoides	102	99	-	-	-	*	-	68:78	-	97	-
		102	100:110	131	-	-	-	-	68:74	148	96	123
		-	-	-	-	-	-	-	68:74	-	100	-
	triphyllum	-	-	-	-	-	-	-	74	-	-	-
		103	101:112	130	-	-	-	-	73:79	156	102	123
		-	101	-	-	-	-	-	70	-	-	-
Dentata	dentatum	103	98	139	-	122	-	-	74	150	96	122
	(2n=36)	97:103:107:110	99:105:110:115	129:139	-	128	-	*	65:74	146	95:110	132:142
		97:103:107:111	99:105:110:114	129:139	-	128	-	*	65:73	146	94:109	131:142
	recognitum	103	99:108:112	131:141	-	139:144	>600	*	75	150	98	134
	(2n=36)	98:104:108:112	99:106:112:118	131:140	-	139:149	>600	147	67:74:79	148	97	143
		98	100:106:115	131:141	-	129:148	*:>600	-	74:79:92	150	96	122:142
Mollotinus	bracteatum	96	100:105:111:118	129:139	-	124:137	-	*	65:74	148	95	126:146
	(2n=72)	-	103	-	-	-	-	148	72	-	-	-
		102	100:105:110	143	-	120:126:130:139	-	-	66	156	95	125:130:139
	ellipticum	97	99	99:164	126	106:108	148	137:142	65:68	151	96	131:146
	(2n=18)	102	107	120:139	-	122:130	-	*	63:91	154	121:134	113:130
		103	104	119	-	135	-	-	69	-	103:136	133:144
	molle	104	102:108	132	-	132	-	104	71:81	160	102:*	130
	(2n=36)	103	100:105	129	-	130	-	*	69:78	156	99:*	129
		102	100:106	128	-	128	-	-	68:76:83	154	97	129
		102	100:105	128	-	128	-	-	67:77:80	157	96:*	129
		102	100:105	128	-	128	-	-	67:74	157	96	129
Tinus	davidii	106	114	82	-	118	-	155	85	146	103:>600	113
	(2n=18)	-	-	-	-	140	-	-	67	-	-	111
		103	112	-	-	116	-	142	82	143	-	113
	propinquum	117	117:128	>600	-	122	98	151:157	85	141	97:*	109
	(2n=18)	117	117:128	179:*	-	123	98	152:157	88	141	96:*	109
		113	114:125	100	-	142	119	172	63:89	141	96:100	109
	tinus	99:106	102:112:120	126:137	-	116	90:102:*	130:136:140:144	62:108:*	145	103:106	124:130
	(2n=36)	105:112	111	126:137	-	111:118	>600	153:167	60:82:106:*:	145	103	133:142
		99:103	112:118:128	126:137	-	111:116	93	137:159	107:*	146	103:107:111:117	138:146
		110	112:119:123	127:138	-	112:118	*:>600	138:154	61:83	147	106:110:118	145
		106:113	113:122:127	129:140	-	115:122:135	93:>600	159	65:112:*	153	109	140:149
		107	113	128:140	-	114:119	93:*	151	63:85	151	107	137
		99	102	126:138	-	117	89:93:97:101	145:158	61:108	149	109	115:139
		105:112	111	126:137	-	111:118	*	153:168	60:82:106	146	104	135:143
		104	112:119:126	126:137	-	111:118	-	136:142:153	59:82	146	104:107	143
Lentago	cassinoides	110	105	121	-	129	-	118:*	95	-	-	-
	(2n=18)	108:117	105	*	-	149:173	-	118:*	96	-	96:104	-
		111:117	105	121	-	127	-	120:*	89:97	-	-	-
		111:119	108	124	-	128:149	-	124:*:>600	101:109	-	102	109:>600
	prunifolium	125	118	140:163	-	128:139	*	128:*	>600	-	97	106
	(2n=18)	125	109	161	-	130	-	-	71:>600	-	-	106
		132:140	109	126:162	-	130	-	134	72:>600	-	-	106
	rufidulum	132	127	108:132	-	128	*:>600	126	70:>600	-	97:*	103
	(2n=18)	132	-	139	-	129	-	-	*	-	-	103:107
		132	105	132:139	-	128	*	189	70:>600	-	96	103:107
Punctata	lepidotulum	119	-	114	-	-	-	-	-	-	-	-
	(ploidy unknown)	120	-	113	-	-	-	161	83	-	-	-
	punctatum	126:130	113:132	167	-	105	-	172	93	-	-	118
	(2n=18)	128	112	166	-	104	-	170:182	90:*	-	-	117
		118	129:133	147	-	101	*:>600	136:141	88	-	100	106:114
Euviburnum	carlesii	110	-	117:123	-	-	-	151	73:>600	-	95	-
	(2n=18)	110	108:*	123	-	150	-	183	73	-	95:152	123
		110	119:143	104:115	-	-	-	182	73	-	94	-
		110	108:*	108:126	-	-	-	151	72:135	146	95	121
		110	109:*	105:110	-	-	-	186	75:*	-	98	122
		112	108	120:127	-	-	-	150	78	-	102	-
		112	123	107	-	-	-	181	75	-	101	118
		110	111:*	-	-	-	-	135	105:>600	-	98	-
		111:115	-	104	-	-	-	174	74	-	98	-
		110	111:*	104	-	-	-	165:181	71	-	95	122
		110	108:*	113:123	-	-	-	183	71	-	94	122
		110	*	104	-	-	-	175	70	151	95	122
		110:150	116:*	117:123	-	-	-	159	72:>600	-	94	121
		110	108:*	110:119	-	150	-	181	71	-	94	121
	macrocephalum	129	118	162	-	-	-	148:159	>600	-	99	130:*
	(2n=18)	130:151	112:119	137	-	-	-	150:156	>600	-	96:100	135
		131	119:*	110	-	-	-	153	>600	-	99	123:130
	schensianum	117	-	123	-	-	-	138	-	-	-	-
	(2n=18)	111	118:130	112	-	-	*	152:165	69:74	-	99	121
		112	*	>600	-	-	*:>600	140:156	*	-	98:>600	129
Solenotinus	farreri	156	148	112	-	-	>600	132	86:>600	-	-	*
	(2n=16)	156	152	132	-	-	-	134:139	86:119:>600	-	-	*
		154	143	128	-	-	>600	129	>600	-	-	*
	odoratissimum	77:152	104	113:209	-	-	-	123	82:108:>600	-	-	>600
	(2n=32)	79:152	104:121	126:212	-	-	-	-	-	-	-	-
		77:151	104	113:153:209:213	-	-	-	123	82:108:*:>600	-	-	>600
		152	102	-	-	-	-	118	-	-	-	-
		-	-	-	-	-	-	-	-	-	-	-
		153	103	-	-	-	-	121:127	-	-	-	-
	sieboldii	89:154	109:123	215	-	125:129	>600	>600	64:74:*:>600:	-	-	-
	(2n=32)	78:88:154	109:122	215	-	126	>600	151	64:*:>600	-	-	110:>600
		84:153	111	215	-	125	>600	153	84:*:>600	-	-	-
Lutescentia	lutescens	-	104	-	-	135	-	109	*	-	-	*
	(ploidy unknown)	-	104	145	-	135	-	109:115:>600	*:>600	-	-	148:*
		-	106	181	-	137	-	131	*:>600	-	-	*
	plicatum	69:76	105	101	-	-	-	162	65	132	97	-
	(2n=16)	82	105	>600	-	-	*:>600	135:176	*:>600	-	>600	>600
		78:93	105	>600	158	-	>600	153:161	84:>600	-	-	94
		74:93	105	>600	158	-	>600	153:161	83:>600	-	-	*:>600
		78	105	>600	-	-	*:>600	161:166	71:83:>600	-	96	-
		74:93	105	>600	158	-	>600	153:175	101	-	-	176:*:>600
		82	105	160:>600	-	-	*	135:177	*:>600	-	-	>600
		74:93	105	>600	158	-	*:>600	127:159	85:88:*	>600	-	176
		73:78	105	*	158	-	*:>600	141	103:*	*	-	176:*
		90:93	106	*:>600	160	-	-	159:167	107:*:>600	-	-	176:>600
		82	106	>600	-	-	*:>600	140:181	*:>600	-	>600	>600
		82	105	-	157	-	-	138:179	*:>600	-	-	>600
		78:90	105	>600	158	-	>600	153:161	84:*:>600	*	-	145
		78:92	105	-	156	-	*	153:161	84:>600	-	-	-
		82	105	>600	-	-	-	176	*:>600	-	-	-
Pseudotinus	furcatum	-	99	124	-	134:143	-	129:144	>600	-	-	124:139
	(2n=18)	-	99	139	-	-	-	145:149	>600	-	-	128:139
		-	99	203	-	143	-	134:144	92	-	-	119
	lantanoides	-	102	126	-	140	-	129	85:>600	-	100	120
	(2n=18)	-	100	122	-	138	-	129:135	82:>600	-	-	119
		-	99	122	-	-	-	125:135	-	-	-	121
		-	99	122	-	-	-	124	>600	-	-	103:114
	sympodiale	-	100	130:185	-	-	>600	124:127	108	-	-	125
	(2n=18)	-	100	130:197	-	-	*	129:133	96:109	-	-	124:129
		-	101	129	-	-	-	144	100	-	-	120
		-	101	132	-	-	-	137	-	-	-	126
		-	100	197	-	-	-	132:138	-	-	-	130
Urceolata	taiwanianum	83	115	146	-	136	-	-	108	-	99	129
	(ploidy unknown)	87	112	146	-	-	-	-	97	-	-	-
		83	122	134:146	-	-	-	-	104	-	94:99	128
		-	-	-	-	-	-	-	-	-	-	-
	urceolatum	87	120	154	-	-	-	-	101:107	-	100	-
	(2n=18)	87	111:116	130	-	-	-	-	88:97	-	-	-
		87	121	135	-	-	-	-	101	-	-	-
		87	111:115	109	-	-	-	-	88:111	-	-	-
	clemensiae	98	115	106:126	-	-	-	136	69	-	101	-
		97	111	110:128	-	-	-	134	>600	-	-	-
Viburnum	sp.	113:122	100	121:133	>600	126	124	151:156	68:77	154	98	116:134
Outgroup Genera		-	-	-	-	-	-	-	-	-	-	-
Viburnaceae		-	-	-	-	-	-	-	-	-	-	-
Adoxa	moschatellina	-	-	-	-	-	-	-	52:76	-	-	-
	(2n=2x=36)c	-	-	-	-	-	-	-	55:72	-	-	-
		-	-	-	-	-	-	-	53:70	-	-	-
		-	-	-	-	-	-	-	53:71	-	-	-
		-	-	-	-	-	-	-	53:70	-	-	-
		-	-	-	-	-	-	-	55:79	-	-	-
		-	-	-	-	-	-	-	52:63	-	-	-
		-	-	-	-	-	-	141	70:76	-	-	-
Sambucus	nigra	> 600	>600	*:>600	-	-	>600	*	*:>600	-	145	-
	(2n=2x=36)d	-	-	*	-	-	-	*	63:>600	-	-	-
		-	-	-	-	-	-	-	-	-	-	-
	canadensis	-	-	*	-	-	>600	168	>600	-	>600	-
	(2n=2x=36)d	-	-	*:>600	-	-	>600	169	>600	-	>600	-
		-	-	*	-	-	-	-	*:>600	-	>600	-
Caprifoliaceae		-	-	-	-	-	-	-	-	-	-	-
Lonicera	sp.	-	-	-	-	-	-	143	-	-	-	-
	(2n=18)e	-	-	*	-	-	-	-	74:>600	-	-	-
		-	*	*:>600	-	-	-	*:>600	190	-	-	-
		-	>600	>600	-	-	-	* :>600	194	-	-	-
		-	*:>600	>600	-	-	-	153:*:>600	190	-	-	-
Weigela	Spilled Wine' 2xf	-	-	*	-	-	-	*	*:>600	-	-	>600
Lonicera	maackii	-	*:>600	>600	-	-	-	>600	194	-	-	-
		-	*	>600	-	-	-	*:>600	191	-	*:>600	-
		-	*:>600	>600	-	-	-	*:>600	191	-	*	-
		-	*	-	-	-	-	*:>600	191	-	-	-
		-	*	>600	-	-	-	*:>600	191	-	-	-
		-	*	>600	-	-	-	*:>600	191	-	-	-
		-	*:>600	>600	-	-	-	*:>600	191	-	-	-
		-	*:>600	>600	-	-	-	*:>600	191	-	*:>600	-
		-	*	*:>600	-	-	-	*:>600	191	-	*	-
		-	*:>600	>600	-	-	-	*:>600	191	-	-	-
		-	*	>600	-	-	-	*:>600	191	-	-	-
		-	*:>600	>600	-	-	-	*:>600	193	-	-	-
		-	*:>600	>600	-	-	-	*:>600	194	-	-	-
		-	-	>600	-	-	-	*:>600	191	-	*	-
		-	*:>600	-	-	-	-	>600	191	-	-	>600
Lonicera	japonica	-	-	*	-	-	-	*	75:*	-	-	-
		-	-	*:>600	-	-	-	*	75:*:>600	-	-	-
		-	-	*	-	-	-	-	76:*:>600	-	-	-
* outside of the expected bp range; >600 peak was greater than the alignment marker and size could not be determined;
a Expected bp size according to development publication (Dean et al., 2011); b (Winkworth and Donoghue, 2004); c (Peruzzi and Passalacqua, 2008); d (Applequist, 2015); e (Chen et al., 2017); f (Pfarr and Rothleutner, 2015)

## Sheet: Table S4
Supplementary Table 4. Allele sizes from cross-amplification of 15 SSR loci from Viburnum farreri to 46 Viburnum species and related genera.
Subclade	Species	VF20_01	VF20_02	VF20_03	VF20_05	VF20_14	VF20_17	VF20_20	VF20_21	VF20_22	VF20_24	VF20_37	VF20_41	VF20_43	VF20_44	VF20_46
Solenotinus	farreri	203	287	196	290	245	363:373	125	184	106:118	388	391	392	309	361:371	154
	(2n=16)	203	286	182:194	291	230	363:374	124:130	180:195	106:118	388	391	392	281:309	359:368	153
		201	294	194	286	214	364:372	122:132	181	117	384	386	389	305	357:366	150
Expected Size Rangea		203-205	280-300	177-197	290-315	218-245	366-385	116-130	176-196	117-119	358-392	390-395	391-394	284-314	363-376	150-182
Sambucina	beccarii	191	284:305	-	*	220	-	-	202	96:103	-	-	-	-	359:*	119
(ploidy unknown)		191	300	-	-	222	-	-	-	96:103	-	-	-	-	362:*	118
		188:193	285:294	-	-	226	-	-	-	98:107	-	-	-	292	363:*	123
	inopinatum	-	-	-	-	218	-	-	-	-	-	-	-	-	-	-
	sambucinum	-	299	-	-	221	-	-	-	98:110	-	-	-	-	359	117
	ternatum	188	293	-	-	219	-	-	-	98:107	-	-	-	-	359	116
Coriacea	coriaceum	199	-	-	-	221	-	-	-	-	-	-	-	-	-	119:130
	(2n=18)	188	282	-	286	219	-	-	-	105	-	-	-	-	*	117
		188	281	-	282:*	219	338	-	-	105	-	-	-	*	358:*	116
	cylindricum	196	278	*	-	219	341:*	>600	*	105:*	421	403	-	-	358:*	118
	(2n=18)	194	277	*	-	220	337:*:>600	>600	*	104:*	417	402	-	-	359:*	117
		196	280	*	-	221	338:342:*:>600	>600	*	105:*	422	403	-	-	360:*	117
Lobata	acerifolium	183	296:308	*	*	216	*	-	-	113	-	-	-	-	355	116
	(2n=18)	184	294:303	*	-	216	*	119	-	113	-	404	-	-	356	116
		181	296:312	*	-	216	*	119	-	113	-	402	-	-	356	116
	kansuense	189	292:323	-	281	219	*	-	153	113	-	-	-	-	360	111:118
	(2n=18)	188:204	306:327	-	283	221	*	-	-	97:114	-	-	-	-	358:363	112:118
		190:200	300:322	-	286	224	*	122	-	115	-	-	394	-	363	116:122
	orientale	201	279	*	286	220	*	>600	168	98:115:*	430	-	-	-	323:364	146
	(2n=18)	197:205	279	*:>600	286	221	*	>600	*	98:*	-	-	-	-	323:366	144
		-	*	-	-	-	-	-	-	-	-	403	-	-	-	-
Succotinus	betulifolium	184	271	-	288	225	*:>600	>600	-	98:103:*	-	*	-	-	357	123
	(2n=18)	182	268	-	284	222	*	*	-	113:*	-	*	-	295	352:358	118
		194	265	-	272:283	220	*	-	-	103	-	*	-	-	351	120
	dilatatum	-	263	-	-	219	*:>600	-	201	*	419	400	-	-	357	110
	(2n=18)	-	264	-	281	220:289:*	-	-	196	96:123:*	-	400	-	-	357	110
		-	263	-	279	217	331:>600	-	-	93:116:*	-	401	-	-	355	110:134
	setigerum	188:200	266	-	282	221	-	-	-	*	-	-	-	-	366	137
	(2n=18)	186	270:289	-	282	220	*:>600	-	-	114:*	-	-	-	-	359	112:118
		188:193	268:278	-	279	213	*	-	-	97:*	-	401	-	-	358	116
Opulus	opulus	208	278	-	285	219	>600	>600	-	98:*	421:>600	-	-	-	363	123
	(2n=18)	190:197	273:277	*	277	213	*	>600	-	*	419	*	-	-	320:361	86
		201:210	273	*	278	213	*	-	-	98:115:*	-	406	-	-	318:361	140
		190:201	273	*	279	213	*	>600	*	115:*	341:421	406	-	-	319:361	87
		208	274	*	279	214	*	>600	188	114:*	-	404	-	-	318:361	140
		209	275	*	282	215	*	>600	-	114:*	368:419:*	403	-	-	320:363	140
		202	277	*	285	220	*	>600	-	98:*	421	405:425	-	-	322:364	144
		205:215	278	*	286	221	*	>600	204	98:*	420	404	-	-	322:367	144
		200	273	*	281	215	*	>600	222:>600	98:*	-	404	-	-	319:361	94
		198	276	*	279	214	*	-	-	98:114:*	-	407:*	-	-	319:361	140
		198	271	*	278	213	*	>600	-	98:114:*	-	406	-	-	318:361	139
		199	271	*:>600	277	214	*	>600	-	115:*	424	406:*	-	-	318:361	140
		198	271	*	278	212	*	>600	-	98:115:*	316:385	406	-	-	318:361	139
		202:214	272	-	278	212	*	>600	-	123:*	344:422:*	395:*	-	-	358	136
		200:210	273:277	*	278	213	*	>600	-	115:*	407:419:*	404	-	-	319:360	139
		203	273	-	277	212	>600	>600	*	97:*	388:421	418:439	-	-	360	118:186
		-	>600	-	-	*:>600	*:>600	-	>600	117	-	>600	-	-	*:>600	126:>600
		200	275	*	281	216	*	>600	*	115:*	420	404	-	-	319:363	84
	sargentii	196	274	>600	280	214	331	>600	>600	115:125:*	-	398	-	-	356	118:137
	(2n=18)	199	275	-	280	216	>600	-	>600	123:*	420:*	402	-	-	360	118
		201	279	-	286	221	-	-	*	115:120:*	>600	-	-	-	363	141
	trilobum	197	273:277	-	278	213	*	-	-	98:*	-	-	-	-	318:362	-
	(2n=18)	207	273	-	278	212	>600	-	-	98:*	419:444	404	-	-	360	118:176
		206	277	-	282	215	-	-	-	97:116	-	-	-	-	361	119
Oreinotinus	costaricanum	199	271	-	-	212:232	-	-	-	112	-	-	-	-	-	90
(GBSSI copies indicate entire subclade is polyploidb)		185:215	271	-	289	212:262	-	-	-	95:112	-	-	-	-	361	96:138
		216	-	-	-	-	-	-	-	95	-	-	-	-	-	-
	hartwegii	-	-	-	-	-	-	-	-	-	-	-	-	-	-	-
	(2n=18 but GBSSI copies indicate polyploid)	181:210	272	-	280:289	220	-	-	-	95:112:*	-	-	-	-	356	119
		183	285:299	-	280	217	-	-	-	95	-	-	-	-	363	100
	tinoides	-	-	-	-	-	-	-	-	-	-	-	-	-	-	-
		185	-	-	281	-	-	-	-	114	-	404	-	-	356	101
		-	-	-	-	-	-	-	-	-	-	-	-	-	-	-
	triphyllum	-	-	-	-	-	-	-	-	-	-	-	-	-	-	-
		-	-	-	-	-	-	-	-	-	-	-	-	-	-	106
		-	-	-	-	-	-	-	-	-	-	-	-	-	-	-
Dentata	dentatum	188:211	279:290	-	285:293	220:226	374	-	-	96:*	-	-	-	-	359	87:105
	(2n=36)	184:187	269	-	278	214:227:235	374:*	-	-	112:*	-	-	-	-	356	100:117
		188	268	189	278	214:226:234	373	-	-	112:*	-	-	-	-	356	100:116
	recognitum	190	269	-	280:288	216:240	373	-	*	97:114:*	-	401	-	-	359	138
	(2n=36)	191	268	-	280:288	215:247	330:374:*	-	*	87:97:105:114:*	-	375:404	-	-	358	118
		187:212	268	-	276	214:225	373:*	-	-	91:107:*	-	400	-	-	360	118
Mollotinus	bracteatum	190:193:206	270	-	281:288	215	374:*	-	-	96:*	-	-	-	-	357	117
	(2n=72)	197	-	-	-	-	-	-	-	97	-	-	-	-	363	>600
		189:197	280:284	-	279	*:>600	*	-	-	97	418	399	-	-	341:353	>600
	ellipticum	186	263	-	-	219	*:>600	-	201	93:107:*	424	399	-	-	354	111:135
	(2n=18)	198	283:293	256	280	228:238:*	*:>600	-	-	97:112	420	-	-	*	355	118:132
		191	287	-	284	-	-	-	-	98	-	-	-	-	364	-
	molle	197	293	-	286	234:*	*	130	-	99:123	-	-	-	-	360	142
	(2n=36)	195	290	>600	282	230:245:*	*:>600	>600	-	122:*	-	-	-	-	352:357	143
		197:205	281	-	280	228	*	-	-	97	-	-	-	-	352:358	141
		197	290	140	279	226:*	*	-	-	127	-	-	-	-	351:357	128:142
		196	279:285	140	278	226	*	-	-	98:121	-	-	-	-	351:357	128:142
Tinus	davidii	-	281	>600	287	204:*	-	>600	*	100:118	-	-	-	-	359	125:>600
	(2n=18)	-	-	-	-	-	-	-	-	98	-	-	-	-	-	123
		-	*	-	-	-	-	-	-	-	-	-	-	-	-	123
	propinquum	-	295	-	280	236	364:400:*	142	*	98	-	-	-	-	358	119
	(2n=18)	-	298	-	280	237	365:400:*	142	-	98	-	-	-	-	361	119
		-	293	-	280	240	365:400	142	-	98	-	-	-	-	358	119
	tinus	-	285:291:299	*	281	224:*:>600	*:>600	-	-	108	>600	-	-	-	381:>600	119:>600
	(2n=36)	-	308	*	281	224	*:>600	-	*:>600	103:114	>600	-	-	-	384	102:138
		-	286:296:311	-	282	225	*:>600	-	*:>600	103:114	-	-	-	-	380	102:119
		-	279:295:310	*	283	228	*:>600	-	*	103:115	>600	-	-	-	385	103:120:139:>600
		-	301:318	*	288	233	*	-	*	103:115	>600	407	-	-	385:>600	106:142:>600
		-	293:309	-	289	232	-	-	-	103:114	-	405	-	-	388:>600	106:123
		-	298:304:312:338	*	286	227	*	-	-	105:114	-	-	-	-	383:>600	103:120
		-	309	-	283	226	-	-	-	102	-	-	-	-	385	103
		-	286:311	-	283	226	-	-	-	95:107	-	*	-	-	384	103:119:138
Lentago	cassinoides	189:194	308	-	275:*	214:233	*:>600	-	-	98	-	445	-	-	-	118
	(2n=18)	183:192	311	-	284	223:249	*:>600	-	-	98	422	400	-	-	353	127
		184:193	294:313	*	287	224	*	-	-	98	-	398:449	-	-	360	123
		186:195	325	-	280	237:245:>600	*:>600	-	-	100:114	-	448	-	-	360	132
	prunifolium	194:201	279:308	-	-	223:229	*:>600	-	-	100	-	404	-	-	-	>600
	(2n=18)	194	291:316	-	-	225	330:*:>600	-	-	106	-	-	-	-	360	>600
		196:202	292:309	-	-	225	*:>600	-	*	107:115	-	-	-	-	363:*	119
	rufidulum	184	284	-	-	213:*	*:>600	-	*	>600	-	417	-	-	362	131
	(2n=18)	185	286	-	-	224	*	-	-	112	-	-	-	-	-	120
		185	284	-	*	214:224	*	-	-	114	*	341	-	-	361	119
Punctata	lepidotulum	-	*	-	-	-	-	-	-	119	-	-	-	-	-	-
	(ploidy unknown)	187	-	-	-	-	-	-	-	102:119	-	-	-	-	-	-
	punctatum	194	291	-	284	228	*	-	-	105:120	*	-	-	-	364:380	117:126
	(2n=18)	193	291	>600	282	226	>600	-	-	104:120	*	432	-	-	365:>600	113:122
		186	286	-	277	210:220	*:>600	-	156	103	-	405	-	-	361	122
Euviburnum	carlesii	196	298:311	-	-	222	*	-	-	100:148	-	-	-	-	-	151
	(2n=18)	195	299	-	-	222	330	-	-	96:104	-	-	-	-	-	118:154:*
		195	299	-	-	223	*	-	-	98:104	-	-	-	-	-	154:*
		194	301	-	*	180:208	*	>600	-	104:138	*	-	-	-	352	154:*
		191:196	314:325	-	-	225	*	-	-	105:138	*	-	-	-	-	154:*
		198	304:318	-	-	230	-	-	-	-	-	-	-	-	-	*
		198	327	-	-	212	*	-	-	100:106	-	-	-	-	-	123:157:*
		183	313	*	-	189	*	-	120	108:124	*	-	-	-	356	*
		195	326	-	-	223	*	-	-	105	-	-	-	-	355	153
		194	301:324	-	>600	205:*	*:>600	>600	*	104:138	*	-	-	-	359	153:*
		191:196	307	-	-	221	*	>600	*	104:138	*	-	-	282:330	-	118:152:*
		194	295:307	-	-	204:*	*	*	-	98:104	*	-	-	-	357:365	*
		195	311:320	-	*	222:228	*:>600	>600	*	96:104	-	-	-	-	358	118:153:*
		194	297:324	-	-	222	*:>600	-	*	98:104	*	-	-	-	-	151:*
	macrocephalum	183:197	295:305	-	*	240	*:>600	-	-	96	-	-	-	-	-	84
	(2n=18)	182:197	299:316	-	*	246	*:>600	-	-	96	*:>600	-	-	-	-	85
		182:199	312:320	-	*	245:255	>600	-	-	98:114	*	-	-	-	366	*
	schensianum	-	323	-	-	253	-	-	-	-	-	-	-	-	355	*
	(2n=18)	186	297:319	-	*	221:>600	*	-	-	103:107	*	-	-	-	357:*	155:*
		186	313:330	-	-	220:223	*	>600	-	106	*	-	-	-	354	-
Solenotinus	odoratissimum	202:217:224	289:295	-	281:295	208:227	362:*	131	*:>600	98	405:*	-	362:389	-	358	143
	(2n=32)	202:207	272:292	-	274:283	-	355:364	132	-	99	-	-	-	-	361	116:131:142:188
		202:217:224	283:288	>600	281:295	208:227	362:371:*	132	*:>600	98:127	*	-	361:389	-	355	144
		202	280:301	-	284	210	339:365	132	-	123	381:406	-	-	-	365	142
		-	-	-	-	-	-	-	-	-	-	-	-	-	-	-
		218	-	-	-	235	362:370	133	-	120:123	-	-	-	-	-	145
	sieboldii	195:201	284:300	-	280	217:242	359:371:*	131	-	107	356:431	398	364:407	-	361	120
	(2n=32)	201:206:214	279:286:293:303	-	281	217:242	358:371:*	131	*	107:114:119:135	385	392	407	-	361	120
		195:202	286:303	-	280	218:243	362:*	131	-	119	391	391	364	-	362	120
Lutescentia	lutescens	211:222	278	-	285	212	355	132	-	105:112	-	-	-	-	363	116
	(ploidy unknown)	210:221	277	-	280	211	337:355:361:370	132	-	105	*	-	-	-	358	113:133
		223	276	-	282	211	338:353	132	215	105:112	-	-	-	-	356:360	113
	plicatum	221:229	296	-	284	217:*	365	-	-	114:119	-	-	-	-	360	120:>600
	(2n=16)	217	294:>600	-	282	213	344:359	131	*	107:114	-	-	338	-	334:362	120
		232	285:300:>600	-	281	214:*	327:362	131	*:>600	104:115	-	404	330	-	356:361	120
		232	299:>600	-	280	214:*	357	131	*:>600	104:115	325	-	330	-	355:365	120
		211:230	285:301:>600	-	-	213:*	358	129	*:>600	104:119	-	-	337	-	356:361	120
		216:234	284	-	280	214	359	131	*	104:114	325:*	-	330:337	-	355:362	119:136:*
		217	294:>600	*	282	212	344:360	131	-	107:114	-	-	337	-	334:363	120:137
		216:235	286:312:>600	-	281	215:*	360	131	*:>600	104:114	325	409:440	329	-	354:363	120:137:*
		217:229	288:292:>600	-	284	218	363	132	*:>600	104:116	-	-	332	-	335:361	121:138
		238	307:319:>600	-	288	223	369	136	*:>600	104:114	-	-	334	-	360:366	124:*
		222	299:>600	*	289	222	352:367	136	*:>600	107:117	-	-	341	279	338:366	124
		217	296:>600	-	284	216	347:363	132	-	107:114	-	-	340	-	336:363	107:121
		216:231	287:301:>600	-	281	215:*	361	131	*:>600	104:114	328	-	330	-	357:364	121:137
		232	285:300:>600	-	281	215:*	360:364	131	*:>600	104:114	-	-	330	-	356:361	120
		215	293:>600	-	281	212	343:359	131	*	107:114	325	438	338	-	334:362	120
Pseudotinus	furcatum	199	268	-	287	207	*:>600	>600	>600	99:119	-	400:406	-	-	352	119:145
	(2n=18)	201:205	268	-	284	207	*:>600	-	-	103:120	-	403	-	-	356	118:135
		201:207	269	-	285	206	-	-	-	99:102	-	403	-	-	367	118:143
	lantanoides	202	272	-	290	*	*	*:>600	202	102:116:*	321	410	-	-	360	122
	(2n=18)	200	270	157	285	*	*	-	-	101:103:*	*	406	-	-	353:357	119
		201:207	271	-	285	-	*	119:125	-	114:*	-	406	-	-	359	118
		201	268	-	283	-	*	-	-	100:114:*	-	407	-	-	353:358	118
	sympodiale	209	268	-	292	208:>600	*	-	*	102:116:*	-	407	-	-	354	120:144
	(2n=18)	204	271	-	289	-	-	-	-	116:*	-	411	-	-	355	120:146
		-	-	-	-	-	-	-	-	101:121	-	*	-	-	345	124:150
		210	277	-	293	216	-	-	-	121	-	405	-	-	362:368	124
		205	274	-	286	-	-	-	-	100:116	-	410	-	-	360	120
Urceolata	taiwanianum	203	-	-	-	-	-	-	-	100	-	*	-	-	363	118
	(ploidy unknown)	-	-	-	-	-	-	-	-	-	-	-	-	-	-	117
		196	290	-	281	221	-	-	-	100	-	-	-	-	358	117
		-	*	-	-	-	-	-	-	-	-	-	-	-	-	-
	urceolatum	-	-	-	-	225	-	-	-	114	-	-	-	-	358	117
	(2n=18)	-	-	-	-	-	-	-	-	-	-	-	-	-	-	118
		-	-	-	-	-	-	-	-	111	-	-	-	-	-	116
		189	-	-	-	-	-	-	-	100	-	-	-	-	358	-
	clemensiae	203	291:306	-	289	177	*	-	-	106	-	-	-	-	353:363	95
		204	279	178	289	-	354	120	-	99:111	-	-	-	*	-	108:129
Viburnum	sp.	183	264	-	281	219	*:>600	>600	>600	94:101	-	396:*	-	-	347:353	118
Outgroup Genera		-	-	-	-	-	-	-	-	-	-	-	-	-	-	-
Viburnaceae		-	-	-	-	-	-	-	-	-	-	-	-	-	-	-
Adoxa	moschatellina	-	-	-	-	-	-	-	-	-	-	-	-	-	-	>600
	(2n=2x=36)c	-	-	-	-	-	*	-	-	90	-	-	-	-	-	-
		-	-	-	-	-	-	-	-	-	-	-	-	-	-	-
		-	-	-	-	-	-	-	-	-	-	-	-	-	-	-
		-	-	-	-	-	*	-	-	-	-	-	-	-	-	150
		-	-	-	-	-	-	-	-	-	-	-	-	-	-	-
		-	-	-	-	-	361	-	-	107	-	-	-	-	-	-
		-	-	-	-	-	-	-	-	-	-	-	-	-	-	-
Sambucus	nigra	-	259:>600	-	271	*:>600	364:*:>600	-	141	109:130	-	-	-	-	-	*
	(2n=2x=36)d	-	-	-	-	197:>600	376	124	140	-	-	-	-	-	-	*
		-	-	-	-	-	-	-	-	-	-	-	-	-	-	*
	canadensis	-	>600	-	-	>600	378:>600	>600	-	111	>600	-	-	-	-	*
	(2n=2x=36)d	-	>600	-	-	>600	376:>600	-	-	109	-	-	-	-	-	*
		-	>600	-	-	*:>600	373	-	-	108	-	-	-	-	-	*
Caprifoliaceae		-	-	-	-	-	-	-	-	-	-	-	-	-	-	-
Lonicera	sp.	-	*	-	-	*:>600	*	-	-	-	-	-	-	-	-	-
	(2n=18)e	-	-	-	*	*:>600	*	*:>600	-	>600	-	-	-	-	-	*:>600
		-	*:>600	-	*:>600	>600	364:*	*	200	*	*:>600	-	-	-	-	*:>600
		-	*	-	-	-	*:>600	-	199:>600	>600	-	-	-	-	-	*:>600
		-	*	-	-	>600	*:>600	*:>600	208	>600	-	-	-	-	-	*:>600
Weigela	Spilled Wine' 2xf	-	>600	302	-	*	*:>600	107	-	>600	-	-	-	-	-	114:*
Lonicera	maackii	-	>600	-	-	*:>600	*:>600	>600	199	*	-	-	-	-	-	*
		-	319	>600	>600	*:>600	*:>600	*:>600	199:>600	*	>600	*	-	-	-	*
		-	>600	-	-	*:>600	>600	>600	199	*:>600	-	-	-	-	-	*
		-	320	-	-	>600	*:>600	-	199	-	-	*	-	-	-	*
		-	320	-	-	*:>600	*:>600	*:>600	199:>600	*	-	-	-	-	-	*
		-	>600	-	-	>600	*:>600	*:>600	199	-	>600	-	-	-	-	*
		-	309:>600	-	-	*:>600	*:>600	111:>600	199	*:>600	-	*	-	-	-	*
		-	319:>600	-	-	*:>600	*:>600	*:>600	199:>600	*	-	-	-	-	-	*
		-	>600	-	>600	*:>600	*:>600	>600	199	-	-	-	-	-	-	*
		-	319	-	-	*:>600	*:>600	*:>600	199	*:>600	-	-	-	-	-	*
		-	>600	>600	>600	*:>600	*:>600	-	199	*	>600	-	-	-	-	*
		-	>600	>600	-	*:>600	*:>600	>600	199:>600	*	-	-	-	-	-	*
		-	319	-	-	>600	*:>600	*:>600	199	*:>600	-	-	-	-	-	*
		-	323	-	-	>600	*	>600	206	-	-	-	-	-	-	*
		-	>600	-	*	*:>600	*	-	-	-	-	-	-	-	-	*
Lonicera	japonica	-	-	-	-	*	>600	-	-	>600	-	-	-	-	-	*
		-	-	-	-	*	>600	107:>600	>600	*:>600	-	-	-	-	-	*
		-	-	-	-	*:>600	>600	*	>600	>600	-	-	-	-	-	*:>600
* outside of the expected bp range; >600 peak was greater than the alignment marker and size could not be determined;
a Expected bp size according to development publication (Hamm et al., 2021); b (Winkworth and Donoghue, 2004); c (Peruzzi and Passalacqua, 2008); d (Applequist, 2015); e (Chen et al., 2017); f (Pfarr and Rothleutner, 2015)

## Sheet: Table S5
Supplementary Table 5. Allele sizes from cross-amplification of 16 SSR loci from Viburnum triphyllum and V. pichinchense to 46 Viburnum species and related genera.
Subclade	Species	Vore01	Vore02	Vore03	Vore04	Vore05	Vore06	Vore07	Vore08	Vore09	Vore10	Vore11	Vore12	Vore13	Vore14	Vore15	Vore16
Oreinotinus	costaricanum	150	165	191:223:246	165	-	213	222:255	121	402	125	204:212	115	-	233	426	-
(GBSSI copies indicate entire subclade is polyploida)		152:156	165	192:246	165	-	203:211	222:255	121	399	125	208	114	*	232	426	457
		152:156	163:166	269	173	-	206	222:254	121	-	125	204	114	-	232	*	-
	hartwegii	-	-	-	-	-	-	222:255	121	-	124	-	114	-	-	*	-
	(2n=18 but GBSSI copies indicate polyploid)	149	165	192:247	174	-	191:195	223:256	121	398	125	207:212	114	358:374	234	426	460
		147	165	192:257	165:174	-	221	223:256	122	399	125	211	114	375:396	233	426	-
	tinoides	153	-	-	-	-	-	223:249	122	401:*	127	-	110:115	-	-	-	-
		144:155	152:165	193	163:174	-	227	223:258	122	403	127	206	110:115	323	230	-	-
		-	-	-	-	-	-	-	123	-	127	-	115	-	-	-	-
	triphyllum	-	-	-	-	-	-	-	124	-	127	-	117	-	-	-	-
		154	173	-	-	-	-	226:262	126	-	130	-	121	-	239	429:480	-
		167	-	-	-	-	-	223:251	119	395	128	-	115	-	231	425	-
Expected Size Rangeb		156-174	183-189	200-266	168-186	112-158	199-233	236-244	138-144	411-427	140-150	222-238	108-134	352-380	240-250	449	373-483
Sambucina	beccarii	135:>600	167	175:180:233:245	112:161:166	-	171	256	103	397	121:128:*	221:230	115	328:338:351	233	398:426	405
(ploidy unknown)		137	168	179:245:256	112:161	-	172	257	124	397	120:127	222:231	116	341:353	232	398:415:426	406
		138	170	183:235	113:162:167	-	176	258	-	397	131	226:235	119	334:345:357	233	399:416:425	408
	inopinatum	141	170	-	-	-	-	224:254	122	-	122:125:133	-	114	-	-	423	-
	sambucinum	152	166	189:>600	150:172	-	173	253	*	394	-	236:>600	115	361:368:*	235	414:451:476	452
	ternatum	133	166	193:246	148:182:189	-	173	221:252	123	395	127:*	209	115	344:356	232	445	451
Coriacea	coriaceum	-	166	-	180	-	-	217:254	-	-	126	-	115	-	-	423	-
	(2n=18)	141	165	-	178:193	181	171	223:252	-	391	*	201	115	316	236	442:481:*	452
		141	166	-	138:177	173:185	170	223:253	-	396	*	201	115	314	236	443:481:*	481
	cylindricum	141	162	-	203	175	171	223:254	**	393	*	200	115	406:*	236	431:442:*	476
	(2n=18)	141	162:166	-	188:202	174	169	224:254	**	393	*	200	116	407:*	236	431:442:*	440:479
		142	163:166	-	201	175	171	224:256	**:>600	393	*	201	117	410:*	236	431:442:*	476
Lobata	acerifolium	132:138	168	191	179	171:190	169	253	123	396	124:*	214	114	404:*	234	423	445
	(2n=18)	132	166	191	180	161	170	253	122	393	125:*	208	114	406:*	234	424	444
		132	166	191	179	192	170	254	123	395	125:*	205:220	114	407:*	234	424	445
	kansuense	*	167	-	-	174:182	171	222:255	123	395	130	210	116	356:386	235	475	448
	(2n=18)	-	167	216	-	187:194	172	224:256	124:135	395	*	209:226	117	388:407	235	437:477	449
		>600	169	>600	-	190:197	173	225:258	126	396	*	219:231	120	391:412	235	477	*
	orientale	176:185:*	172:201	203	184	183:192	175	223:256	127	396	133	208	120	324:335	224:240	435:446	457
	(2n=18)	150:160:*	169:203	195:201	189	185:196	175	222:255	126:132	397	131	208:214	119	322:333:*	222:238	433:445	451:463
		-	-	-	-	-	-	-	-	402	-	-	117	-	-	-	-
Succotinus	betulifolium	154:158	167	214	168	185	173	225:256	126	396	124:129:*:>600	225	120	368:374:*	236	406:436	447
	(2n=18)	142:169	145:168	211	166	176:182	171	224:255	124	395	121:*	215:223	117	394:*:>600	236	406:436	443
		154	167	208:238	166	174:180	170	223:254	123	395	120:138:*	216:220	115	*:>600	235	437:478	449
	dilatatum	147	165:>600	194:205	180:187	176	170	223:253	124:132	395	124:134:*	207	114	361:*	236	436:476	449
	(2n=18)	147	166	220:233	186	179:183	171	223:253	122:126	396	125:*	204:208	113	363:*	236	437:476	451
		148	166	193:199	173:188	174:179	172	223:254	122	392	119:125:*	202	114	363:*	236	438:478	450
	setigerum	151	167	198:212	178:188	188	174	223:254	121	396	-	206	116	362	231	401:435	457
	(2n=18)	146	143:165	241:*	165:172	169:193	174	223:254	121	394	*	205:221	115	393	234	387:432	439:457
		148	166	193:197	188:*	171:188	173	223:254	123	394	129:161	204	114	359:*	233	398:432	456
Opulus	opulus	151	169:210	190:205	173	200	174	224:229	126	395	131	202:206	121	340:*:>600	232	425:*	454
	(2n=18)	161:*	163:202	193	183	190:197	173	221:253	123	393	131	202	115	317:327:>600	216:232	426:437	456
		143:161:*	163:197	186:235	181	179:201	174	221:253	124:128	393	131	203	115	318:328:*	216:233	427:438	457
		162:*	164:203	194	205	184:190	173	221:253	123	393	130	204	116	318:329:*	217:234	429:439	456
		162:*	165:200	195	183	178	173	220:253	123	393	131	205	117	318:329:*	218:235	428:439	461
		164	167:202	197	184	178	173	220:253	124	395	131	206	117	319:331:*	219:235	430:441	456
		159:166:*	171:209	201	186	183	174	223:256	127	397	133	207	120	323:335:*	224:237	434:446	457
		166:*	170:204	195:201	186	177	174	222:255	126	398	131	207	119	322:335:*	222:238	433:444	459
		162:*	166:201	196	184	191	173	220:253	123	394	131	207:213	117	319:331:*	220:236	430:441	449:461
		155	165:204	196	183	184:191	174	221:254	123	395	131	206:212	117	318:330:*	218:234	429:439	448:460
		153:*	164:197	193	183	186:191	173	221:253	126	394	130	204	116	318:329:*	217:233	429:439	455
		161:*	163:193	195:208	183	185:190	174	221:253	123:128	393	130	203	115	317:329:*	216:233	426:437	455
		152:*	163:196	192	183	186:191	174	221:254	126	393	128	203	115	348:358:*	216:232	426:438	456
		153:*	160:190	200	171	180	173	220:255	124	393	130	204:210	115	*:>600	232	410:419:*	447:457
		145:156:*	163:196	194:209	183	186	174	221:253	123	393	130	203	115	317:329:*	217:233	427:438	456
		148:*	166:214	187:223	169	201	173	220:225	122:136	393	128	198	115	*	234	421:*	452
		-	-	-	184	-	-	223:253:>600	**:>600	387	*:>600	-	-	>600	-	>600	*
		163	167:187	197:213	184	179:185	173	220:253	124	395	131	206	117	320:331:*	220:236	430:442	455
	sargentii	156	162:176	191:200	173	191:207	174	220:255	112:124:*	393	131	205	117	*	234	407:421	452
	(2n=18)	147:153:*	164:190	202	187:195	177:181	173	220:255	124:138	395	131	206	117	336:*	234	421	452
		157:164:*	168	199	179:185	196	175	223:257	127	397	133	208	121	*	237	429	458:470
	trilobum	143:*	163:192	186:209	181	189	174	221:254	124:128	393	131	205:210	115	317:328	216:233	415:427	449:461
	(2n=18)	147:153:*	180:209	192:223	170	199	174	220:225	123	394	128	198	116	*	234	422:*	452
		151	167:216	191:220	170	198	174	220:225	123	395	127	200:205	116	341:*:>600	231	422	456
Dentata	dentatum	164	166	241:253	165:173	-	207	256:275	121	396	126	210:224	116	367:378:*	232	450	446:457
	(2n=36)	154	165	197:250:255:267	165:172:182:189	165:192	188:208	255:274	120	394	124	201:208:214:220	116	317:363:370:378	235	442	444:455
		153	166	197:250:255:267	165:172:182:189	165:192	187:208	255:273	120	395	125	201:207:214:219	116	317:363:370:378	236	442	444:455
	recognitum	147	166	197:250:269	163:172:180	187:195	188	255:274	121	394	127	218:228	116	373:*	234	440	444:455
	(2n=36)	150	166	197:250	163:171:178:188	-	204	255:273	121	392	127	213:217:238	116	320:*	234	440	443
		145	165	197:251	162:171:176:184	*	188:216	255:274	121	394	127	213:217:237	111:115	362:371:*	233	438	444:456
Mollotinus	bracteatum	155	166	197:250	165:172:179:190	182	185:193:209	255:274	120	395	125	212:218	115	317:*	236	442	455
	(2n=72)	156	166:200	209:250:260	172	170	-	252	125:132	401	124	205	110:114	368:382:390	233	416	452
		164:176	166:173	197:247:256	171	169	207	252	122	395	124	197:205	115	362:372:378	233	432	442:451
	ellipticum	147	166	200	174:188	175:182	170	223:254	121	393	119:*	205	114	356:359:*	235	439:478	450
	(2n=18)	165:*	165	251:266	173	170:175	189:223	254	123	392	126	210	116	372:380:*	233	430	449
		164	167	205:256	171:175	174	186:192	255	125	397	127	203:208	113:118	376	232	425	455
	molle	156:164	168	215:225:269	174	-	186	255	125	398	130	211	120	389:392	233	431	444:454
	(2n=36)	156:*	168	213:223:267	173	169:185	-	254	123	396	128	208	117	384:389	232	430	442:452
		161	132:165	152:204:224:257	172	173:181	-	253	123	397	126	208	115	384:*	232	430	450
		155:161:*	162:165	209:260	172	185	-	253	121	397	125	206	115	391	232	429	443:454
		154	165	220:259	172	173	-	252	122	397	125	206	115	384:388	232	430	443:452
Tinus	davidii	155:*	168	191	178	173	190:203	222:256:>600	**:>600	394	128:>600	195	108:120	*	236	412:422:*	481
	(2n=18)	-	-	-	-	-	-	222:226	-	403	130	-	106:120	-	-	-	-
		153	167	-	149:181	172	198	252	-	-	134	-	116	-	233	-	-
	propinquum	151:*	164	197	182:189	176:182	186:233	219:253:*	*	393	*:>600	192	114	>600	232	399:423	474
	(2n=18)	152:*	164	197	181:189	176:182	186:233	228:253:*	*	392	129:*:>600	192	114	*:>600	229	399:420	474
		153:*	165	188	180:190	178	232:238	219:253:*	*	393	*:>600	192	95:115	379:*:>600	232	399:420	477
	tinus	157:168:*	164	166	182:186:197:203	154	184	185:219:254	*	393	177:*	206	116	*	230	419	450
	(2n=36)	156:164:187	165	168	176	153	184	184:219:254	*	394	127:*	207	116	*	232	406:421	449
		148:155:176	166	167	182:193	153	184	185:219:254	*	396	*	205	117	*:>600	232	413:422	446
		159:169:182	167	169	183	153	184	184:219:254	*	397	*	209	117	*:>600	234	415:423	447
		164:170	172	176	190	154	186	188:222:257	*	396	181:*	210	121	327:*:>600	238	415:429	454
		152:165	170	172	204	154	186	187:221:256	-	397	-	208:212	119	*:>600	236	419:428	452
		160:166	167	169	168:183	153	184	185:219:241:254	*	395	*	200:210	118	*	234	407:424	451
		157:164:188	165	167	177	154	185	185:220:254	121	394	118:126	207	116	*	232	405:421	449
		154:162	165	-	182:187	153	185	184:219:254	-	395	126	202:207	116	319:*:>600	231	406:423	452
Lentago	cassinoides	177:181:>600	165	-	*:>600	164	166	224:238	140	394	119	205:210	142:*	*	234	391:413	352:405:*
	(2n=18)	*	166	-	>600	164	169	223:237	141	399	119	208	106:*	*	232	389:414	365:*
		178:>600	166	-	>600	165	171	224:238	143:>600	396	120	212	-	*	235	391:414	422:*
		*:>600	168	-	>600	200	170	226:240	145:>600	394	123	210:215	168:*	*:>600	233	391:415	*:>600
	prunifolium	-	164	-	185:189	161	170	224:261	*:>600	392	126	203	117:*	*	230:235	414:*	463
	(2n=18)	-	166	-	173	161	170	225:261	*:>600	393	126	204	-	*:>600	231:235	389:410	464
		-	168:190	-	174	161	166	225:261	*:>600	395	127	205	113	**	233:237	391:416	464
	rufidulum	*	165	-	194	161	170	225:262	*:>600	393	127	202	118	*	232	384	462
	(2n=18)	-	165	-	170	161	171	225:261	-	394	127	203	-	*	233	386:441	-
		*	165	-	170	161	170	225:262	*	394	126	202	-	*	233	385	462
Punctata	lepidotulum	-	167	-	-	-	-	254	-	-	125	-	-	-	-	-	-
	(ploidy unknown)	-	166	-	-	-	167	219	-	-	-	-	-	-	233	-	-
	punctatum	-	173	-	180	175:181	172	247:255	-	400	132	220:224	-	*	237	421:*	459:*
	(2n=18)	*	171	-	179	176	171	247:254	*	398	*	223:227	91	*	235:239	409:*	458:*
		*	168	-	193:197	163:183	170	213:251	-	395	-	214:221	141:*	*	233	416:*	457:*
Euviburnum	carlesii	-	164	-	175:183	159:*	180	226:251	-	395	119	230:235	113:*	-	234	389:407	-
	(2n=18)	*	164	-	175:182	159:*	178:180	226:251	**:>600	401	119:123	230:235	112:*	>600	234	389:*	455:*
		-	165	-	174:179	159:*	180	226:252	-	394	119:127	232:238	114:167	-	233	389:*	376:*:>600
		*	164	-	173:181	158:*	178	226:252	**:>600	405	120	226:231	*	*:>600	234	392:*	500:*
		*	166	-	173	159:*	179:181	227:253	**:>600	390	121:128	232:238	*	>600	232	407:428	428:>600
		-	167	-	176	161:*	185	229:254	-	394	124:140	238:242	119:*	-	234	393:428	-
		*	167	-	176	161	184	229:254	-	397	-	221:236	*	-	232	393	453
		*	167	-	178	160	182	225:253	**:>600	395	127	212:228	*	341	234	391:*	445:456
		*	165	-	175:183	159:*	180	226:252	>600	397	125:*	233:237	*	-	233	389:408	>600
		*	165	-	178	159:*	180	226:252	>600	395	124	237	*	>600	233	389:*	*
		*	164	-	175:182	159:*	179	226:251	123:>600	395	-	230:234	*	>600	233	393:*	383:*
		*	164	-	178:186	159:*	179	226:251	**:>600	395	124:*	215:232	*	*:>600	233	389:*	453:499:*
		*	164	-	178:182	159:*	180	226:251	**:>600	395	130:*	215:230	*	>600	233	392:410	>600
		*	163	-	174:182	159:*	178:180	225:251	**:>600	392	>600	225:236	*	*:>600	234	392:407	453:499:*
	macrocephalum	178:*	166	-	184	-	182	226:254	>600	394	127	215	*	371:>600	232	392:407:429:*	-
	(2n=18)	179:*	166	-	178:185	-	182	227:255	>600	394	*	216	*	373:>600	232	392:408:430:*	*
		180	168	-	184	-	184	229:257	>600	395	129:*	219	*	377:>600	233	394:409:431:*	*
	schensianum	*	171:182	-	177	160	184	228:253	>600	401	-	212	>600	318:354:*	237	390	498
	(2n=18)	*	168	-	183	145	183	226:252	125:165	394	130	225:242	139	>600	232	390:407	452:500
		*	166	-	208	*	185	226:252	123:>600	394	129	212	*	*	230	388:*	445:454
Solenotinus	farreri	*	172	215	203	198	186	255	**:>600	395	>600	204	122:*:>600	404:*:>600	231	421	**:>600
	(2n=16)	*	172	-	194	175:198	187	254	**:>600	397	>600	206	*	403:>600	233	421	421:*:>600
		*	167:176	-	184	178:193	185	253	**:>600	396	127:131:>600	202	118:*	399:*:>600	231	420	*
	odoratissimum	140:*	167	-	172	161	184:191	258	**	397	125:*:>600	207	114	360:*:>600	231	422	*
	(2n=32)	140	167	-	172	169	184	256	-	398	124:135	195:205	-	-	233	421	-
		140:*	167	-	172	192	184:191	258	**	393	125:*:>600	207	118	*:>600	231	422	*
		-	167	-	170:175	188	186	253	-	402	-	197:204	-	-	232	418	-
		-	-	-	-	-	-	-	-	-	-	-	-	-	-	-	-
		-	168	-	173	-	186	254	-	401	-	205	-	-	231	394:418	-
	sieboldii	146:*	167	-	173	-	186	244	**	393	126	200	*	>600	229	414	-
	(2n=32)	146:*	167	-	173	-	187	246	**	393	127	200	*	*:>600	228	414	-
		147:*	168	-	176	176	186	246	**:>600	394	126:>600	201	*	*:>600	230	416	-
Lutescentia	lutescens	143	164:171	-	172	-	183	258	*	399	124	210	103	-	232	415	-
	(ploidy unknown)	143:*	163:171	-	171	190	183	259	*	394	119:*	230	102:*	>600	231	414	*:>600
		143:*	167:172	-	172	175:183	184	259	*	396	*	208	104:116:*	*	230	415	*
	plicatum	*	166	-	171	-	188	221:258	*	395	129	210:214	117	*	231	390:413	-
	(2n=16)	140:*	165	-	170	172	182:187	257	**	394	103:>600	211	165	*:>600	230	411	*
		*	165:173	-	169	173:180	186	257	124:>600	393	102:121:>600	206	166	*:>600	228	390:412	324
		*	165:173	-	170	179	186	257	*	393	127	205:212	166:*	*:>600	228	390:412	414
		*	165	-	169	173:179	186	257	*	393	129:>600	207:211	168:*	*	228	388:410	322
		*	165	-	169	168:182	186	258	*:>600	393	134:>600	205:213	166:*	417:>600	228	389:412	>600
		140:*	165	-	169	173	182:187	256	**	393	103:>600	211	166	*:>600	231	411	>600
		*	166:172	-	169	179	186	257	**	393	102:>600	207:215	168:*	*:>600	230	392:414	324
		143:*	168	-	170	191	186	259	**	395	124:>600	213	169:*	*:>600	233	393:416	384
		*	173	-	173	178	188	259	*	398	>600	209	171:*	399:*:>600	236	397:421	325
		146:*	170	-	173	171	183:188	259	**	398	>600	214	169	*	235	417	*
		143:*	170	-	171	173	182:187	256	**	395	104:>600	213	167	*:>600	233	412	*
		*	166	-	170	180	186	258	**	393	129:>600	206	168:*	*:>600	229	391:414	324:*:>600
		*	165:174	-	170	172:178	186	257	**:>600	394	102:>600	207	167	>600	230	391:413	324
		140:*	164	-	169	173	182:187	257	**:>600	394	103:>600	210	165	*:>600	230	409	*:>600
Pseudotinus	furcatum	131:*	162:172	-	167	169	184	251	*	395	131	201	117:*	*:>600	232	418	451
	(2n=18)	131:*	169:178	-	167	182	184	251	123	396	122	203:209	168:*	*:>600	231	417	448:455
		147	165	-	167	170	184	249	-	397	122	202	166:*	-	232	419	*
	lantanoides	*	162:169	-	168	177	187	254	>600	398	129:*	205	170:*	369:>600	232	415	456
	(2n=18)	*	162:168	-	167	190:198	186	252	*:>600	396	127:*	202	167:*	>600	231	414	453
		*	160:168	-	167	-	186	251	-	398	-	201	166	-	232	415	457
		*	160:167	-	167	-	185	250	-	396	124:*	200	165:*	-	233	414	456
	sympodiale	124:*	163:168	-	165	174	187	250	-	395	124	206:214	170:*	*	231	413	450
	(2n=18)	126:131	165:194	-	166	174	187	249	-	398	125	207	170	*	234:*	416	462
		-	169	-	169	-	-	253	-	-	127	210	174	-	238:*	396:422	-
		131	167:181	-	169	-	189	251	-	401	119	209	171	-	234	421	452
		126	165:180	-	167	174	188	249	-	399	126	207	170	-	234:*	417	-
Urceolata	taiwanianum	-	167	-	183	-	-	253	-	400	-	-	-	-	232	419	-
	(ploidy unknown)	-	-	-	-	-	-	254	-	-	-	-	-	-	-	-	-
		-	166	-	188	-	-	253	**	396	-	205:215	-	-	233	392:*	-
		-	-	-	-	-	-	227:250	-	405	-	-	-	-	234	-	-
	urceolatum	-	166	-	-	-	-	254	-	394	-	213	-	-	-	-	-
	(2n=18)	-	-	-	-	-	-	247	-	-	-	-	-	-	-	-	-
		-	-	-	-	-	-	-	-	-	-	-	-	-	-	-	-
		-	167	-	183	-	-	254	-	399	-	227	-	-	231	391	-
	clemensiae	-	149	-	210	165	-	219:256	-	397	120:143	211	-	-	-	*	459
		-	-	-	-	-	-	221:266	-	404	-	-	-	-	233	410:*	-
Viburnum	sp.	135:143	165	208	166	192	173	224	119	395	*:>600	206:222	115	399:420	233	435	441
Outgroup Genera		-	-	-	-	-	-	-	-	-	-	-	-	-	-	-	-
Viburnaceae		-	-	-	-	-	-	-	-	-	-	-	-	-	-	-	-
Adoxa	moschatellina	-	-	-	-	-	-	255	-	400	127	-	115	-	-	496	-
	(2n=2x=36)c	-	-	-	-	-	190	-	-	-	-	-	-	-	-	404	-
		-	-	-	-	-	-	222:255	-	-	-	-	-	-	-	-	-
		-	-	-	-	-	-	-	-	392	-	-	-	-	-	-	-
		-	-	-	-	-	-	-	-	-	-	-	-	-	-	424	-
		-	-	-	-	-	-	-	-	-	125	-	-	-	-	-	-
		-	-	-	-	-	-	-	*	395	-	-	*	-	-	-	-
		-	-	-	-	-	-	-	*	-	-	-	-	*	-	-	-
Sambucus	nigra	-	-	-	206:*:>600	-	*	244:262:*	**:>600	392	*:>600	-	*	*:>600	>600	>600	-
	(2n=2x=36)d	*	-	-	-	-	-	255:*	*	387	>600	-	-	-	-	-	-
		-	167	-	-	-	-	-	-	390	-	-	-	-	-	-	-
	canadensis	-	-	-	235:>600	-	141	250:*	**:>600	387	*:>600	-	*	*:>600	-	428	-
	(2n=2x=36)d	-	-	-	*:>600	-	143:*	229:*	139:>600	385	*:>600	-	*	*	-	-	-
		-	-	-	-	-	-	*	>600	388	*:>600	-	139:158:*	*:>600	228	-	-
Caprifoliaceae		-	-	-	-	-	-	-	-	-	-	-	-	-	-	-	-
Lonicera	sp.	-	-	-	-	-	-	256	*	392	>600	-	-	-	232	-	-
	(2n=18)e	-	-	-	225	-	-	-	**:>600	392	>600	-	*	*:>600	-	-	-
		-	-	-	227:>600	-	-	222	**:>600	389	130:>600	>600	>600	>600	-	>600	>600
		*	-	-	227:*:>600	-	-	222	*	389	129:149:>600	-	127:>600	422:>600	*	>600	>600
		*	-	-	227:*	-	-	288	**:>600	391	133:>600	-	128:*	389:*	-	>600	>600
Weigela	Spilled Wine' 2xf	*	-	-	150:*:>600	-	-	>600	*:>600	388	*:>600	-	*:>600	>600	-	>600	*
Lonicera	maackii	-	-	-	>600	-	-	288	-	390	129:>600	-	127:*	>600	-	-	>600
		-	-	-	165:>600	-	-	-	>600	388	>600	-	127:>600	>600	-	-	>600
		-	-	-	>600	-	-	284	*:>600	392	129:>600	>600	*	>600	-	-	>600
		-	-	-	170	-	-	284	>600	388	>600	-	-	*	-	-	>600
		-	-	-	>600	-	-	286	>600	391	129:>600	-	127	>600	-	-	>600
		-	-	-	165:>600	-	-	-	>600	389	>600	-	127:*:>600	>600	-	-	>600
		-	183	-	166:>600	*	-	228:254	>600	395	129:>600	-	132	>600	230	400:*	>600
		-	-	-	>600	-	-	230:256	>600	389	129:>600	-	127:*	>600	-	-	>600
		-	-	-	165	-	-	-	>600	394	>600	-	>600	>600	-	-	>600
		-	-	-	>600	-	-	284	>600	389	>600	-	>600	>600	-	-	*
		-	-	-	>600	-	-	286	>600	391	128	-	127:>600	*:>600	-	-	>600
		-	-	-	>600	-	-	-	-	389	>600	259	127:*	>600	-	-	>600
		-	-	-	166:*:>600	-	-	254	>600	393	129:>600	-	-	>600	-	-	>600
		*	>600	*	>600	-	-	294	>600	390	130	>600	*:>600	>600	-	-	*:>600
		-	*:>600	-	*	-	-	292	>600	390	128:>600	-	129:*:>600	*:>600	-	-	>600
Lonicera	japonica	-	-	-	>600	-	-	249	*	389	126	-	169	-	232	-	-
		-	-	-	>600	-	-	-	-	391	135:>600	-	165:*	>600	-	-	*
		-	-	-	>600	-	-	-	*	389	>600	-	172	>600	-	-	-
* outside of the expected bp range; >600 peak was greater than the alignment marker and size could not be determined;
a (Winkworth and Donoghue, 2004); b Expected bp size according to development publication (Barish et al., 2016); c (Peruzzi and Passalacqua, 2008); d (Applequist, 2015); e (Chen et al., 2017); f (Pfarr and Rothleutner, 2015)

## Sheet: Table S6
Supplementary Table 6. Allele sizes from cross-amplification of seven SSR loci from Viburnum rufidulum to 46 Viburnum species and related genera.
Subclade	Species	VR004	VR005	VR008	VR011	VR012	VR028	VR043
Lentago	rufidulum	172:203	91:115	119:127	171:180	223:243	88	203
	(2n=18)	173:196	115	119:127	171:180	225:241	88	210
		173	112:*	119:127	171:180	225:240	87	207
Expected Size Rangea		210-223	113-182	93-123	162-245	216-247	116-185	213-276
Sambucina	beccarii	-	-	-	183	*	**	-
(ploidy unknown)		-	-	-	175:184:192	-	**	-
		-	-	-	184:188:194	-	**	-
	inopinatum	-	-	-	-	-	-	-
	sambucinum	-	-	-	-	-	90:135	*
	ternatum	-	-	-	174	-	136	287
Coriacea	coriaceum	-	-	-	-	-	-	-
	(2n=18)	-	-	-	169:174	-	81:189	-
		-	-	-	173	-	81:188	286
	cylindricum	>600	>600	-	173:183	*:>600	107:175	285
	(2n=18)	173:*	>600	118	173:183	*:>600	108:176	287
		>600	-	-	174:184	*:>600	109:177	289
Lobata	acerifolium	-	-	-	168:172	194:>600	**	275
	(2n=18)	177	*	118	144:172	*:>600	**	276
		*	160	-	174	>600	**	276:284
	kansuense	-	*	-	153:174	*	65:83	-
	(2n=18)	-	-	-	175	*	67:84	-
		-	*	-	176	*	68:86	-
	orientale	>600	192	-	170:177	242	159:179	150
	(2n=18)	>600	171:193	-	168:213	231:*	180	150
		-	-	-	-	-	-	-
Succotinus	betulifolium	203	-	-	170	*	**	-
	(2n=18)	*	156	-	166:172	*	**	*
		-	134	-	133:151:*	*	136	279:*
	dilatatum	-	132	-	141	290:*:>600	82:157	*
	(2n=18)	-	100:136	-	141	*:>600	157:160	-
		*	130	-	141	*:>600	159	-
	setigerum	-	-	-	205	-	**	-
	(2n=18)	-	-	-	154:166	-	**	*
		-	134	-	167:193	-	-	278:*
Opulus	opulus	>600	-	-	168:213	241	158	>600
	(2n=18)	>600	168	-	166:211	*	157:177	146
		-	168	-	166:210	*	157:177	147
		188:>600	168	-	166:211	*	157:178	147
		190:>600	168	-	166:211	*	157:178	147
		191:>600	168	-	166:211	*	178	147
		195:>600	163:169:*	-	167:211	*	179	150
		193:>600	124:169	-	167:177	*	159:180	150
		191:>600	168:>600	-	166:211	*	157:178	147
		190:>600	94	-	166:210	*	157:177	146
		189:>600	167	-	166:176	*	157:177	146
		188:*:>600	168:*	-	166:210	*:>600	157:177	146
		187:>600	166:190	-	166:210	*	157:177	146
		-	-	-	167:186	239	153:174	147
		188:*:>600	168	-	166:210	*	177	146
		>600	-	-	167:211	240	156:177	147:>600
		>600	-	-	>600	>600	184:>600	*
		192:>600	170:>600	-	166:211	*	157:177	147
	sargentii	-	-	-	167:191	241	157	147:*
	(2n=18)	>600	-	-	186:191	240	157	147
		>600	-	-	168:188	243	159:180	151
	trilobum	>600	-	-	166:211	*:>600	157:177	147
	(2n=18)	>600	137	116	167:211	240	156	146
		-	-	-	167:202	241	157	146
Oreinotinus	costaricanum	169	-	-	-	-	-	-
(GBSSI copies indicate entire subclade is polyploidb)		-	131	-	153:158	*	117	-
		-	-	-	-	-	-	-
	hartwegii	-	-	-	-	-	-	-
	(2n=18 but GBSSI copies indicate polyploid)	-	196	-	153	-	*	-
		-	-	-	-	-	-	-
	tinoides	-	-	-	-	-	-	-
		163	-	-	-	-	-	283
		-	-	-	-	-	-	-
	triphyllum	-	-	-	-	-	-	-
		-	-	-	-	-	-	-
		-	-	-	-	-	70:*	-
Dentata	dentatum	160	-	-	153	*	78:102:*	-
	(2n=36)	160	*:>600	-	153:164:169	243:*	78:101:*	-
		159	134:>600	-	153:169	232:*:>600	78:101:*	-
	recognitum	163	134:204:*	-	154:170	*:>600	78:103:*	279:323
	(2n=36)	161	134:193:205:*	-	170:189	*	78:91:104:*	280:324
		161	119:134:205	-	153:190	*	79:92:103:*	229:280:*
Mollotinus	bracteatum	158	206:>600	-	153:173	*	78:101:*	278:322
	(2n=72)	193	-	-	178:208	-	90:101	-
		159:196:204	132	-	159:163:178	180:*:>600	101:*	*
	ellipticum	-	123:*	-	166:175	*:>600	**	>600
	(2n=18)	193	130:134:*	118	170:179	-	91:114:*	139
		-	-	-	154:174	-	**	140
	molle	214	135	-	166:171	*:>600	93:*	-
	(2n=36)	>600	134	-	165:169	**:>600	92:102:*	-
		189:194	134	-	169	*	91:102:*	-
		-	-	-	161:166	*	90:101:*	-
		191	187	-	168:173	>600	90:101:*	-
Tinus	davidii	*	-	-	185	290:*	158:171	-
	(2n=18)	-	-	-	-	-	-	-
		-	-	-	-	-	-	-
	propinquum	207:>600	*:>600	-	172	>600	**	178:207:*
	(2n=18)	219:>600	*	-	172	-	**	207:*
		>600	*	-	175	*:>600	**	208:*
	tinus	>600	>600	-	172:196	*:>600	*	*
	(2n=36)	>600	*:>600	-	186	>600	*	*
		>600	>600	-	185	>600	*	-
		>600	172:*:>600	-	186	*:>600	*	*
		>600	174:>600	-	183:187	>600	*	*
		-	-	-	186	-	*	-
		>600	>600	-	172:192	243	*	*
		>600	186	-	186	-	*	-
		-	-	-	183	-	*	-
Lentago	cassinoides	185	108:*	117	182	240	101	-
	(2n=18)	183	153:*	117	180	240	102	*
		174:184	111:*	118	187	241	103	-
		185	106:*	119	181	241	101	-
	prunifolium	182:193	104:*	118	180:187	239	113	186
	(2n=18)	179:193	102:*	118	180	237:240	88	187:194
		180:199	93	118	180	240	88	187
Punctata	lepidotulum	-	-	118	-	-	67	-
	(ploidy unknown)	-	-	118	180	-	67	-
	punctatum	182	87:*	119	167:177	237:247	-	-
	(2n=18)	180	87:*	119	167:177	237:248	-	-
		188	92:*	112:119	165:178	206:234	-	-
Euviburnum	carlesii	173:214	*	117	176	*	83	-
	(2n=18)	173	-	117	177	296	**	-
		173:182	*	117	177	208	**	-
		172	*	117	178	296	-	173
		173	*	118	179	295:*	**	170
		172	*	119	179	-	**	-
		173	-	119	179:186	297	**	-
		191	106:111	100:118	178	295	**	-
		173	*	118	178:190	*	**	232
		173	*	117	177:188	>600	**	-
		173	*	117	177	297:*	**	172
		172	163	117	177	297:*:>600	**	172
		172	148:150:*	117	177	297:*:>600	**	231
		173	124	117	177	295:*	**	172
	macrocephalum	176:214	100:113:*	117	165:177	242	78:127	-
	(2n=18)	174:214	92	118	165:177	242	80:128:*	-
		174:214	108:118:*	118	166:175	249:298:*:>600	81:130:*	-
	schensianum	180	-	119	175:186	244	**	*
	(2n=18)	182	166:*	118	175:185	293	99:161	152
		195	*	119	174:183	>600	96	200
Solenotinus	farreri	176	*	-	180	248	67	-
	(2n=16)	181	*	-	179	287:*:>600	67:>600	154
		179:186	*	-	180	247	63	-
	odoratissimum	175	116	111	176	246	113	-
	(2n=32)	-	-	111	177	247	143	-
		175:178	116:124:136	111	176	244	113	-
		-	-	-	170	249	96:144	-
		-	-	-	-	-	-	-
		-	-	-	175	-	146	-
	sieboldii	177	100:106:109:113	113	178	246	79	170
	(2n=32)	177	99	-	178	246	81	170
		178	100:106:109:113	-	178	246	81	170
Lutescentia	lutescens	*	-	-	175	-	63	-
	(ploidy unknown)	186:191	136	-	178	242:>600	62	-
		165:191	96	-	176	*	62	-
	plicatum	204	-	-	176	-	**	-
	(2n=16)	177:*	>600	-	180	>600	**	*
		181:202:*	>600	-	177	283:>600	**	*
		180:201:*	*	-	180	283:>600	**	151
		180:204:*	>600	-	179	-	**	-
		180:204:*	204	-	179	284:>600	**	*
		177:*	-	-	180	-	**	*
		183:191:*	204	109	179	294:>600	**	*
		184:204:*	206:>600	112	180	284:>600	**	*
		208:*	-	122	178	>600	**	*
		181:*	-	-	181	*:>600	**	*
		179:*	*	110	181	-	**	*
		189:*	-	-	180	>600	**	-
		181:203:*	-	-	179	>600	**	201:*
		176:*	-	-	180	>600	**	*
Pseudotinus	furcatum	*	100:*	112	175	*	*	-
	(2n=18)	-	132:*	-	173	*	*	>600
		-	116:193	111	177	*:>600	88	-
	lantanoides	-	*	112	175	*	67:83:*	-
	(2n=18)	*	*	111	173	*	81:*	270
		-	*	111	173	*	89	-
		-	*	111	173	*	64:88:*	-
	sympodiale	-	101	113	177	*	-	326
	(2n=18)	-	103	-	178	-	-	-
		-	105	-	174:180	-	90	-
		-	-	-	174	-	87	-
		-	103	-	169:172	-	84	-
Urceolata	taiwanianum	-	97:*	-	170:176	168	113	*
	(ploidy unknown)	-	-	-	-	-	113	-
		-	-	-	170:176	168	113	-
		-	93	-	-	-	109	-
	urceolatum	-	93	-	171	-	110	-
	(2n=18)	-	-	-	-	-	110	-
		-	-	-	-	-	-	-
		-	179	-	174:178	-	110	-
	clemensiae	-	*	-	171:177:191	-	-	-
		-	-	-	-	-	-	-
Viburnum	sp.	*:>600	131	-	168	236:*	134:*	-
Outgroup Genera		-	-	-	-	-	-	-
Viburnaceae		-	-	-	-	-	-	-
Adoxa	moschatellina	-	-	-	-	-	77	-
	(2n=2x=36)c	-	-	-	-	-	76	-
		-	-	-	-	-	81	-
		-	-	-	-	-	70:81	-
		-	-	-	-	-	-	-
		-	-	-	-	-	-	-
		-	-	-	-	-	76	-
		-	-	-	-	-	-	-
Sambucus	nigra	>600	*	-	*	>600	201	184
	(2n=2x=36)d	-	-	-	235	-	111	184
		-	-	-	*	-	-	-
	canadensis	-	-	-	236:*	>600	-	186
	(2n=2x=36)d	>600	-	-	236:*	>600	-	184
		>600	-	-	235:*	-	112	184
Caprifoliaceae		-	-	-	-	-	-	-
Lonicera	sp.	-	-	-	>600	-	-	-
	(2n=18)e	-	-	-	>600	-	181:>600	-
		>600	-	-	*	>600	181:>600	220:270
		>600	-	-	*	>600	181	270
		>600	-	-	*	>600	124:*	275
Weigela	Spilled Wine' 2xf	>600	125:*	-	-	*:>600	124	197
Lonicera	maackii	-	-	-	*	>600	121:*:>600	227
		*	-	-	*	>600	84:120:>600	224:275
		>600	-	-	*	>600	*:>600	227:278
		-	-	-	*	>600	71:84:*	224:275
		>600	-	-	*	>600	84:>600	227:278
		-	-	-	*	>600	84:101:>600	274
		179	-	-	*	>600	**	228:278
		>600	-	-	*	>600	119:*:>600	225:275
		>600	-	-	*	>600	120:*:>600	228:278
		>600	-	-	*	>600	178:*:>600	224:241
		-	-	-	*	>600	120:*:>600	227:278
		>600	-	-	*	>600	84:122:*:>600	274
		*:>600	-	-	*	>600	120:*:>600	279
		>600	-	-	*	>600	82:>600	224:280
		>600	-	-	*	>600	127:>600	224:275
Lonicera	japonica	-	-	-	288:*	197	70:134	-
		-	-	-	*:>600	196	107:134	-
		-	-	-	*	-	>600	>600
* outside of the expected bp range; >600 peak was greater than the alignment marker and size could not be determined;
a Expected bp size according to development publication (Dean et al., 2015); b (Winkworth and Donoghue, 2004); c (Peruzzi and Passalacqua, 2008); d (Applequist, 2015); e (Chen et al., 2017); f (Pfarr and Rothleutner, 2015)
